# Supplementary material for: Crystal structure of (E)-2-[(4-chloro-2H-chromen-3-yl)methyl­idene]-N-cyclo­hexyl­hydrazinecarbo­thio­amide
Source: Acta Crystallogr Sect E Struct Rep Online. 2014 Aug 23;70(Pt 9):o1039–40. doi: 10.1107/S1600536814018509 (PMC4186115; doi:10.1107/S1600536814018509)
Supplement: Supplementary file 1 [file e-70-o1039-sup1.cif]

##############################################################################
#                                                                            #
# This CIF contains the data in a paper accepted for publication in          #
# Acta Crystallographica Section E. It conforms to the requirements of       #
# Notes for Authors for Acta Crystallographica Section E, and has been       #
# peer reviewed under the auspices of the IUCr Commission on Journals.       #
#                                                                            #
# Full details of the Crystallographic Information File format               #
# are given in the paper "The Crystallographic Information File (CIF):       #
# a New Standard Archive File for Crystallography" by S. R. Hall, F. H.      #
# Allen and I. D. Brown [Acta Cryst. (1991), A47, 655-685].                  #
#                                                                            #
# The current version of the core CIF dictionary is obtainable from          #
# ftp://ftp.iucr.org/pub/cif_core.dic.                                       #
#                                                                            #
# Software is freely available for graphical display of the structure(s)     #
# in this CIF. For information consult the CIF software page                 #
# http://www.iucr.org/resources/cif/software.                                #
#                                                                            #
# This file may be used for bona fide research purposes within the           #
# scientific community so long as proper attribution is given to the journal # 
# article from which it was obtained.                                        #
#                                                                            #
##############################################################################
data_global
_audit_creation_method     'SHELXL-97'
_journal_date_recd_electronic     2014-08-07
_journal_date_accepted     2014-08-14
_journal_name_full     'Acta Crystallographica, Section E'
_journal_year     2014
_journal_volume     70
_journal_issue      9
_journal_page_first     o1039
_journal_page_last     o1040
_journal_paper_category     HO
_journal_paper_doi     10.1107/S1600536814018509
_journal_coeditor_code     SU2769
_publ_contact_author_name     'K. Sethusankar'
_publ_contact_author_address
;
   Department of Physics
   RKM Vivekananda College (Autonomous)
   Chennai - 600 004
   India.
;
_publ_contact_author_email     'ksethusankar@yahoo.co.in'
_publ_contact_author_fax     '044 091 2499 3057'
_publ_contact_author_phone     '044 091 24484170'
_publ_section_title
;\
Crystal structure of
(<i>E</i>)-2-[(4-chloro-2<i>H</i>-chromen-3-yl)methylidene]-<i>N</i>-\
cyclohexylhydrazinecarbothioamide
;
loop_
    _publ_author_name
    _publ_author_address
    'Rajeswari Gangadharan'
;  Department of Physics
   Ethiraj College for Women (Autonomous)
   Chennai 600 008
   India
;
    'Jebiti Haribabu'
;
    Department of Chemistry
    National Institute of Technology
    Tiruchirappalli 620 015
    India
;
    'Ramasamy Karvembu'
;
    Department of Chemistry
    National Institute of Technology
    Tiruchirappalli 620 015
    India
;
    'K. Sethusankar'
;
     Department of Physics
     RKM Vivekananda College (Autonomous)
     Chennai 600 004
     India
;
data_I
_audit_creation_method     'SHELXL-97'
_database_code_depnum_ccdc_archive     'CCDC 1016441'
_chemical_name_systematic
;\
(<i>E</i>)-2-[(4-Chloro-2<i>H</i>-chromen-3-yl)methylidene]-<i>N</i>-\
cyclohexylhydrazine carbothioamide
;
_chemical_name_common     ?
_chemical_formula_moiety     'C17 H20 Cl N3 O S'
_chemical_formula_sum     'C17 H20 Cl N3 O S'
_chemical_formula_iupac     'C17 H20 Cl N3 O S'
_chemical_formula_weight     349.87
_chemical_melting_point     ?
_symmetry_cell_setting     orthorhombic
_symmetry_space_group_name_H-M     'P b c a'
_symmetry_space_group_name_Hall     '-P 2ac 2ab'
loop_
    _symmetry_equiv_pos_as_xyz
    'x, y, z'
    '-x+1/2, -y, z+1/2'
    '-x, y+1/2, -z+1/2'
    'x+1/2, -y+1/2, -z'
    '-x, -y, -z'
    'x-1/2, y, -z-1/2'
    'x, -y-1/2, z-1/2'
    '-x-1/2, y-1/2, z'
_cell_length_a     12.2857(12)
_cell_length_b     15.3082(16)
_cell_length_c     18.5241(18)
_cell_angle_alpha     90.00
_cell_angle_beta     90.00
_cell_angle_gamma     90.00
_cell_volume     3483.9(6)
_cell_formula_units_Z     8
_cell_measurement_reflns_used     2762
_cell_measurement_theta_min     2.20
_cell_measurement_theta_max     28.31
_cell_measurement_temperature     296(2)
_exptl_crystal_description     block
_exptl_crystal_colour     colourless
_exptl_crystal_size_max     0.30
_exptl_crystal_size_mid     0.25
_exptl_crystal_size_min     0.20
_exptl_crystal_density_diffrn     1.334
_exptl_crystal_density_meas     ?
_exptl_crystal_density_method     'not measured'
_exptl_crystal_F_000     1472
_exptl_absorpt_coefficient_mu     0.347
_exptl_absorpt_correction_type     multi-scan
_exptl_absorpt_process_details     '(SADABS; Bruker, 2008)'
_exptl_absorpt_correction_T_min     0.901
_exptl_absorpt_correction_T_max     0.933
_exptl_special_details     ?
_diffrn_ambient_temperature     296(2)
_diffrn_radiation_type     MoK\a
_diffrn_radiation_wavelength     0.71073
_diffrn_radiation_source     'fine-focus sealed tube'
_diffrn_radiation_monochromator     graphite
_diffrn_measurement_device_type
                              'Bruker SMART APEXII area-detector diffractometer'
_diffrn_measurement_method     '\w and \f scans'
_diffrn_detector_area_resol_mean     ?
_diffrn_reflns_number     18568
_diffrn_reflns_av_R_equivalents     0.0328
_diffrn_reflns_av_sigmaI/netI     0.0303
_diffrn_reflns_theta_min     2.20
_diffrn_reflns_theta_max     28.31
_diffrn_reflns_theta_full     25.00
_diffrn_measured_fraction_theta_max     0.990
_diffrn_measured_fraction_theta_full     0.998
_diffrn_reflns_limit_h_min     -15
_diffrn_reflns_limit_h_max     16
_diffrn_reflns_limit_k_min     -19
_diffrn_reflns_limit_k_max     19
_diffrn_reflns_limit_l_min     -24
_diffrn_reflns_limit_l_max     23
_diffrn_standards_number     ?
_diffrn_standards_interval_count     ?
_diffrn_standards_interval_time     ?
_diffrn_standards_decay_%     ?
_refine_special_details
;
Refinement of <i>F</i>^2^ against ALL reflections. The weighted <i>R</i>-factor
<i>wR</i> and goodness of fit <i>S</i> are based on <i>F</i>^2^, conventional
<i>R</i>-factors <i>R</i> are based on <i>F</i>, with <i>F</i> set to zero for
negative <i>F</i>^2^. The threshold expression of <i>F</i>^2^ >
\s(<i>F</i>^2^) is used only for calculating <i>R</i>-factors(gt) <i>etc</i>.
and is not relevant to the choice of reflections for refinement.
<i>R</i>-factors based on <i>F</i>^2^ are statistically about twice as large
as those based on <i>F</i>, and <i>R</i>- factors based on ALL data will be
even larger.
;
_reflns_number_total     4291
_reflns_number_gt     2762
_reflns_threshold_expression     >2sigma(I)
_refine_ls_structure_factor_coef     Fsqd
_refine_ls_matrix_type     full
_refine_ls_R_factor_all     0.0836
_refine_ls_R_factor_gt     0.0496
_refine_ls_wR_factor_gt     0.1297
_refine_ls_wR_factor_ref     0.1523
_refine_ls_goodness_of_fit_ref     1.018
_refine_ls_restrained_S_all     1.018
_refine_ls_number_reflns     4291
_refine_ls_number_parameters     208
_refine_ls_number_restraints     0
_refine_ls_hydrogen_treatment     constr
_refine_ls_weighting_scheme     calc
_refine_ls_weighting_details
         'calc w=1/[\s^2^(Fo^2^)+(0.0745P)^2^+0.9377P] where P=(Fo^2^+2Fc^2^)/3'
_atom_sites_solution_hydrogens     geom
_atom_sites_solution_primary     direct
_atom_sites_solution_secondary     difmap
_refine_ls_shift/su_max     0.001
_refine_ls_shift/su_mean     0.000
_refine_diff_density_max     0.318
_refine_diff_density_min     -0.313
_refine_ls_extinction_method     none
_refine_ls_extinction_coef     ?
loop_
    _atom_type_symbol
    _atom_type_description
    _atom_type_scat_dispersion_real
    _atom_type_scat_dispersion_imag
    _atom_type_scat_source
    'C' 'C' 0.0033 0.0016
                         'International Tables Vol C Tables 4.2.6.8 and 6.1.1.4'
    'H' 'H' 0.0000 0.0000
                         'International Tables Vol C Tables 4.2.6.8 and 6.1.1.4'
    'N' 'N' 0.0061 0.0033
                         'International Tables Vol C Tables 4.2.6.8 and 6.1.1.4'
    'Cl' 'Cl' 0.1484 0.1585
                         'International Tables Vol C Tables 4.2.6.8 and 6.1.1.4'
    'O' 'O' 0.0106 0.0060
                         'International Tables Vol C Tables 4.2.6.8 and 6.1.1.4'
    'S' 'S' 0.1246 0.1234
                         'International Tables Vol C Tables 4.2.6.8 and 6.1.1.4'
_computing_data_collection     'APEX2 (Bruker, 2008)'
_computing_cell_refinement     'SAINT (Bruker, 2008)'
_computing_data_reduction     'SAINT (Bruker, 2008)'
_computing_structure_solution     'SHELXS97 (Sheldrick, 2008)'
_computing_structure_refinement     'SHELXL97 (Sheldrick, 2008)'
_computing_molecular_graphics     'ORTEP-3 for Windows (Farrugia, 2012)'
_computing_publication_material
                           'SHELXL97 (Sheldrick, 2008)  and PLATON (Spek, 2009)'
loop_
    _atom_site_type_symbol
    _atom_site_label
    _atom_site_fract_x
    _atom_site_fract_y
    _atom_site_fract_z
    _atom_site_U_iso_or_equiv
    _atom_site_adp_type
    _atom_site_calc_flag
    _atom_site_refinement_flags
    _atom_site_occupancy
    _atom_site_symmetry_multiplicity
    _atom_site_disorder_assembly
    _atom_site_disorder_group
    C C1 1.1410(2) 0.0421(2) 0.35313(15) 0.0735(8) Uani d . 1 1 . .
    H H1 1.1134 0.0105 0.3144 0.088 Uiso calc R 1 1 . .
    C C2 1.2530(2) 0.0541(2) 0.36038(19) 0.0835(10) Uani d . 1 1 . .
    H H2 1.2997 0.0306 0.3259 0.100 Uiso calc R 1 1 . .
    C C3 1.2948(2) 0.0990(2) 0.41635(19) 0.0824(9) Uani d . 1 1 . .
    H H3 1.3698 0.1057 0.4205 0.099 Uiso calc R 1 1 . .
    C C4 1.2276(2) 0.1348(2) 0.46699(17) 0.0790(8) Uani d . 1 1 . .
    H H4 1.2568 0.1662 0.5054 0.095 Uiso calc R 1 1 . .
    C C5 1.11588(18) 0.12440(18) 0.46109(13) 0.0600(6) Uani d . 1 1 . .
    C C6 1.07055(17) 0.07780(15) 0.40441(12) 0.0514(5) Uani d . 1 1 . .
    C C7 0.95198(17) 0.06950(15) 0.40340(11) 0.0485(5) Uani d . 1 1 . .
    C C8 0.88960(16) 0.10411(14) 0.45507(10) 0.0438(5) Uani d . 1 1 . .
    C C9 0.94477(19) 0.1572(2) 0.51200(14) 0.0712(8) Uani d . 1 1 . .
    H H9A 0.9170 0.2164 0.5085 0.085 Uiso calc R 1 1 . .
    H H9B 0.9222 0.1345 0.5585 0.085 Uiso calc R 1 1 . .
    C C10 0.77399(16) 0.08929(15) 0.46230(10) 0.0453(5) Uani d . 1 1 . .
    H H10 0.7364 0.0579 0.4273 0.054 Uiso calc R 1 1 . .
    C C11 0.56710(15) 0.10953(15) 0.58999(10) 0.0444(5) Uani d . 1 1 . .
    C C12 0.59224(15) 0.17836(15) 0.71073(10) 0.0423(5) Uani d . 1 1 . .
    H H12 0.5665 0.1240 0.7327 0.051 Uiso calc R 1 1 . .
    C C13 0.50398(19) 0.24676(16) 0.71814(12) 0.0563(6) Uani d . 1 1 . .
    H H13A 0.4375 0.2255 0.6960 0.068 Uiso calc R 1 1 . .
    H H13B 0.5259 0.2995 0.6930 0.068 Uiso calc R 1 1 . .
    C C14 0.4829(2) 0.2677(2) 0.79728(14) 0.0729(8) Uani d . 1 1 . .
    H H14A 0.4279 0.3129 0.8007 0.087 Uiso calc R 1 1 . .
    H H14B 0.4555 0.2160 0.8215 0.087 Uiso calc R 1 1 . .
    C C15 0.5855(2) 0.2981(2) 0.83439(14) 0.0733(8) Uani d . 1 1 . .
    H H15A 0.6093 0.3527 0.8130 0.088 Uiso calc R 1 1 . .
    H H15B 0.5704 0.3087 0.8850 0.088 Uiso calc R 1 1 . .
    C C16 0.6747(2) 0.2314(2) 0.82767(13) 0.0713(8) Uani d . 1 1 . .
    H H16A 0.6547 0.1794 0.8546 0.086 Uiso calc R 1 1 . .
    H H16B 0.7410 0.2546 0.8486 0.086 Uiso calc R 1 1 . .
    C C17 0.69562(17) 0.2068(2) 0.74917(12) 0.0645(7) Uani d . 1 1 . .
    H H17A 0.7266 0.2566 0.7241 0.077 Uiso calc R 1 1 . .
    H H17B 0.7483 0.1597 0.7474 0.077 Uiso calc R 1 1 . .
    N N1 0.72378(13) 0.11972(13) 0.51739(8) 0.0456(4) Uani d . 1 1 . .
    N N2 0.61712(13) 0.09549(13) 0.52482(8) 0.0481(4) Uani d . 1 1 . .
    H H2A 0.5823 0.0721 0.4895 0.058 Uiso calc R 1 1 . .
    N N3 0.62011(13) 0.16098(12) 0.63520(9) 0.0486(4) Uani d . 1 1 . .
    H H3A 0.6769 0.1870 0.6185 0.058 Uiso calc R 1 1 . .
    Cl Cl1 0.89480(7) 0.01105(6) 0.33357(4) 0.0936(3) Uani d . 1 1 . .
    O O1 1.05307(15) 0.16182(18) 0.51223(12) 0.1067(9) Uani d . 1 1 . .
    S S1 0.44825(4) 0.05982(5) 0.60746(3) 0.0645(2) Uani d . 1 1 . .
loop_
    _atom_site_aniso_label
    _atom_site_aniso_U_11
    _atom_site_aniso_U_22
    _atom_site_aniso_U_33
    _atom_site_aniso_U_12
    _atom_site_aniso_U_13
    _atom_site_aniso_U_23
    C1 0.0760(17) 0.0745(19) 0.0699(15) 0.0181(15) 0.0253(13) 0.0081(14)
    C2 0.0698(17) 0.086(2) 0.095(2) 0.0314(16) 0.0410(16) 0.0311(19)
    C3 0.0520(14) 0.089(2) 0.106(2) 0.0117(15) 0.0193(15) 0.039(2)
    C4 0.0504(13) 0.093(2) 0.0933(19) -0.0055(14) 0.0029(13) 0.0141(18)
    C5 0.0483(12) 0.0669(16) 0.0649(13) -0.0009(12) 0.0085(10) 0.0079(13)
    C6 0.0532(11) 0.0488(13) 0.0523(11) 0.0072(10) 0.0149(9) 0.0133(10)
    C7 0.0581(12) 0.0446(12) 0.0429(10) -0.0022(10) 0.0071(9) -0.0021(9)
    C8 0.0481(10) 0.0453(12) 0.0381(9) -0.0035(9) 0.0032(8) 0.0006(9)
    C9 0.0466(12) 0.100(2) 0.0675(15) -0.0087(13) 0.0033(10) -0.0310(15)
    C10 0.0467(10) 0.0522(13) 0.0370(9) -0.0054(10) 0.0004(8) -0.0019(9)
    C11 0.0390(9) 0.0516(13) 0.0425(9) 0.0002(9) 0.0007(7) -0.0016(10)
    C12 0.0405(9) 0.0481(12) 0.0385(9) -0.0048(9) 0.0027(7) -0.0014(9)
    C13 0.0556(13) 0.0614(16) 0.0519(11) 0.0092(12) 0.0019(9) -0.0019(11)
    C14 0.0633(15) 0.092(2) 0.0634(14) 0.0143(15) 0.0081(12) -0.0221(15)
    C15 0.0829(18) 0.0764(19) 0.0608(14) -0.0063(16) 0.0083(13) -0.0251(14)
    C16 0.0611(14) 0.097(2) 0.0556(13) -0.0050(15) -0.0097(11) -0.0245(14)
    C17 0.0412(11) 0.0898(19) 0.0625(13) -0.0023(12) -0.0016(10) -0.0232(14)
    N1 0.0417(8) 0.0540(11) 0.0412(8) -0.0050(8) 0.0034(6) 0.0009(8)
    N2 0.0396(8) 0.0637(12) 0.0410(8) -0.0071(8) 0.0016(6) -0.0058(8)
    N3 0.0423(8) 0.0598(12) 0.0436(8) -0.0144(8) 0.0096(7) -0.0081(8)
    Cl1 0.0938(6) 0.1186(7) 0.0683(4) -0.0167(5) 0.0133(3) -0.0505(4)
    O1 0.0485(10) 0.173(3) 0.0992(15) -0.0152(12) 0.0062(9) -0.0721(16)
    S1 0.0446(3) 0.0870(5) 0.0621(4) -0.0208(3) 0.0102(2) -0.0205(3)
_geom_special_details
;
All e.s.d.'s (except the e.s.d. in the dihedral angle between two l.s. planes)
are estimated using the full covariance matrix. The cell e.s.d.'s are taken
into account individually in the estimation of e.s.d.'s in distances, angles
and torsion angles; correlations between e.s.d.'s in cell parameters are only
used when they are defined by crystal symmetry. An approximate (isotropic)
treatment of cell e.s.d.'s is used for estimating e.s.d.'s involving l.s.
planes.
;
loop_
    _geom_bond_atom_site_label_1
    _geom_bond_atom_site_label_2
    _geom_bond_site_symmetry_2
    _geom_bond_distance
    _geom_bond_publ_flag
    C1 C2 . 1.395(4) ?
    C1 C6 . 1.397(3) ?
    C1 H1 . 0.9300 ?
    C2 C3 . 1.346(5) ?
    C2 H2 . 0.9300 ?
    C3 C4 . 1.364(4) ?
    C3 H3 . 0.9300 ?
    C4 C5 . 1.387(3) ?
    C4 H4 . 0.9300 ?
    C5 O1 . 1.349(3) ?
    C5 C6 . 1.386(3) ?
    C6 C7 . 1.462(3) ?
    C7 C8 . 1.336(3) ?
    C7 Cl1 . 1.723(2) ?
    C8 C10 . 1.445(3) ?
    C8 C9 . 1.494(3) ?
    C9 O1 . 1.332(3) ?
    C9 H9A . 0.9700 ?
    C9 H9B . 0.9700 ?
    C10 N1 . 1.280(3) ?
    C10 H10 . 0.9300 ?
    C11 N3 . 1.321(3) ?
    C11 N2 . 1.372(2) ?
    C11 S1 . 1.678(2) ?
    C12 N3 . 1.465(2) ?
    C12 C13 . 1.514(3) ?
    C12 C17 . 1.520(3) ?
    C12 H12 . 0.9800 ?
    C13 C14 . 1.523(3) ?
    C13 H13A . 0.9700 ?
    C13 H13B . 0.9700 ?
    C14 C15 . 1.510(4) ?
    C14 H14A . 0.9700 ?
    C14 H14B . 0.9700 ?
    C15 C16 . 1.503(4) ?
    C15 H15A . 0.9700 ?
    C15 H15B . 0.9700 ?
    C16 C17 . 1.524(3) ?
    C16 H16A . 0.9700 ?
    C16 H16B . 0.9700 ?
    C17 H17A . 0.9700 ?
    C17 H17B . 0.9700 ?
    N1 N2 . 1.369(2) ?
    N2 H2A . 0.8600 ?
    N3 H3A . 0.8600 ?
loop_
    _geom_angle_atom_site_label_1
    _geom_angle_atom_site_label_2
    _geom_angle_atom_site_label_3
    _geom_angle_site_symmetry_1
    _geom_angle_site_symmetry_3
    _geom_angle
    _geom_angle_publ_flag
    C2 C1 C6 . . 119.7(3) ?
    C2 C1 H1 . . 120.2 ?
    C6 C1 H1 . . 120.2 ?
    C3 C2 C1 . . 121.2(3) ?
    C3 C2 H2 . . 119.4 ?
    C1 C2 H2 . . 119.4 ?
    C2 C3 C4 . . 120.3(3) ?
    C2 C3 H3 . . 119.9 ?
    C4 C3 H3 . . 119.9 ?
    C3 C4 C5 . . 119.9(3) ?
    C3 C4 H4 . . 120.0 ?
    C5 C4 H4 . . 120.0 ?
    O1 C5 C6 . . 121.4(2) ?
    O1 C5 C4 . . 117.5(3) ?
    C6 C5 C4 . . 121.1(2) ?
    C5 C6 C1 . . 117.9(2) ?
    C5 C6 C7 . . 117.04(19) ?
    C1 C6 C7 . . 125.1(2) ?
    C8 C7 C6 . . 121.9(2) ?
    C8 C7 Cl1 . . 120.68(17) ?
    C6 C7 Cl1 . . 117.45(16) ?
    C7 C8 C10 . . 124.63(19) ?
    C7 C8 C9 . . 117.47(19) ?
    C10 C8 C9 . . 117.78(18) ?
    O1 C9 C8 . . 119.0(2) ?
    O1 C9 H9A . . 107.6 ?
    C8 C9 H9A . . 107.6 ?
    O1 C9 H9B . . 107.6 ?
    C8 C9 H9B . . 107.6 ?
    H9A C9 H9B . . 107.0 ?
    N1 C10 C8 . . 119.37(18) ?
    N1 C10 H10 . . 120.3 ?
    C8 C10 H10 . . 120.3 ?
    N3 C11 N2 . . 115.49(17) ?
    N3 C11 S1 . . 125.24(15) ?
    N2 C11 S1 . . 119.25(15) ?
    N3 C12 C13 . . 112.32(17) ?
    N3 C12 C17 . . 107.71(16) ?
    C13 C12 C17 . . 110.98(19) ?
    N3 C12 H12 . . 108.6 ?
    C13 C12 H12 . . 108.6 ?
    C17 C12 H12 . . 108.6 ?
    C12 C13 C14 . . 110.75(19) ?
    C12 C13 H13A . . 109.5 ?
    C14 C13 H13A . . 109.5 ?
    C12 C13 H13B . . 109.5 ?
    C14 C13 H13B . . 109.5 ?
    H13A C13 H13B . . 108.1 ?
    C15 C14 C13 . . 111.2(2) ?
    C15 C14 H14A . . 109.4 ?
    C13 C14 H14A . . 109.4 ?
    C15 C14 H14B . . 109.4 ?
    C13 C14 H14B . . 109.4 ?
    H14A C14 H14B . . 108.0 ?
    C16 C15 C14 . . 111.2(2) ?
    C16 C15 H15A . . 109.4 ?
    C14 C15 H15A . . 109.4 ?
    C16 C15 H15B . . 109.4 ?
    C14 C15 H15B . . 109.4 ?
    H15A C15 H15B . . 108.0 ?
    C15 C16 C17 . . 111.7(2) ?
    C15 C16 H16A . . 109.3 ?
    C17 C16 H16A . . 109.3 ?
    C15 C16 H16B . . 109.3 ?
    C17 C16 H16B . . 109.3 ?
    H16A C16 H16B . . 107.9 ?
    C12 C17 C16 . . 112.15(18) ?
    C12 C17 H17A . . 109.2 ?
    C16 C17 H17A . . 109.2 ?
    C12 C17 H17B . . 109.2 ?
    C16 C17 H17B . . 109.2 ?
    H17A C17 H17B . . 107.9 ?
    C10 N1 N2 . . 116.28(17) ?
    N1 N2 C11 . . 118.36(16) ?
    N1 N2 H2A . . 120.8 ?
    C11 N2 H2A . . 120.8 ?
    C11 N3 C12 . . 126.76(17) ?
    C11 N3 H3A . . 116.6 ?
    C12 N3 H3A . . 116.6 ?
    C9 O1 C5 . . 123.1(2) ?
loop_
    _geom_torsion_atom_site_label_1
    _geom_torsion_atom_site_label_2
    _geom_torsion_atom_site_label_3
    _geom_torsion_atom_site_label_4
    _geom_torsion_site_symmetry_1
    _geom_torsion_site_symmetry_2
    _geom_torsion_site_symmetry_3
    _geom_torsion_site_symmetry_4
    _geom_torsion
    _geom_torsion_publ_flag
    C6 C1 C2 C3 . . . . 0.5(4) ?
    C1 C2 C3 C4 . . . . -0.7(5) ?
    C2 C3 C4 C5 . . . . 0.4(5) ?
    C3 C4 C5 O1 . . . . -179.4(3) ?
    C3 C4 C5 C6 . . . . 0.1(4) ?
    O1 C5 C6 C1 . . . . 179.1(3) ?
    C4 C5 C6 C1 . . . . -0.4(4) ?
    O1 C5 C6 C7 . . . . -1.3(4) ?
    C4 C5 C6 C7 . . . . 179.3(2) ?
    C2 C1 C6 C5 . . . . 0.1(4) ?
    C2 C1 C6 C7 . . . . -179.5(2) ?
    C5 C6 C7 C8 . . . . -0.8(3) ?
    C1 C6 C7 C8 . . . . 178.8(2) ?
    C5 C6 C7 Cl1 . . . . -179.54(18) ?
    C1 C6 C7 Cl1 . . . . 0.1(3) ?
    C6 C7 C8 C10 . . . . -171.9(2) ?
    Cl1 C7 C8 C10 . . . . 6.7(3) ?
    C6 C7 C8 C9 . . . . 4.0(3) ?
    Cl1 C7 C8 C9 . . . . -177.36(19) ?
    C7 C8 C9 O1 . . . . -5.4(4) ?
    C10 C8 C9 O1 . . . . 170.8(3) ?
    C7 C8 C10 N1 . . . . 174.1(2) ?
    C9 C8 C10 N1 . . . . -1.8(3) ?
    N3 C12 C13 C14 . . . . -176.0(2) ?
    C17 C12 C13 C14 . . . . -55.4(3) ?
    C12 C13 C14 C15 . . . . 57.3(3) ?
    C13 C14 C15 C16 . . . . -56.7(3) ?
    C14 C15 C16 C17 . . . . 54.5(3) ?
    N3 C12 C17 C16 . . . . 176.9(2) ?
    C13 C12 C17 C16 . . . . 53.6(3) ?
    C15 C16 C17 C12 . . . . -53.2(3) ?
    C8 C10 N1 N2 . . . . -173.26(19) ?
    C10 N1 N2 C11 . . . . 165.58(19) ?
    N3 C11 N2 N1 . . . . 13.0(3) ?
    S1 C11 N2 N1 . . . . -165.46(16) ?
    N2 C11 N3 C12 . . . . -172.13(19) ?
    S1 C11 N3 C12 . . . . 6.2(3) ?
    C13 C12 N3 C11 . . . . -81.4(3) ?
    C17 C12 N3 C11 . . . . 156.1(2) ?
    C8 C9 O1 C5 . . . . 3.6(5) ?
    C6 C5 O1 C9 . . . . -0.3(5) ?
    C4 C5 O1 C9 . . . . 179.2(3) ?
loop_
    _geom_hbond_atom_site_label_D
    _geom_hbond_atom_site_label_H
    _geom_hbond_atom_site_label_A
    _geom_hbond_site_symmetry_A
    _geom_hbond_distance_DH
    _geom_hbond_distance_HA
    _geom_hbond_distance_DA
    _geom_hbond_angle_DHA
    N2 H2A S1 5_656 0.86 2.73 3.507(2) 151
    C12 H12 Cl1 2_655 0.98 2.83 3.689(2) 147
