# Supplementary material for: Crystal structure of (E)-2-[(4-chloro-2H-chromen-3-yl)methyl­idene]-N-cyclo­hexyl­hydrazinecarbo­thio­amide
Source: Acta Crystallogr Sect E Struct Rep Online. 2014 Aug 23;70(Pt 9):o1039–40. doi: 10.1107/S1600536814018509 (PMC4186115; doi:10.1107/S1600536814018509)
Supplement: Supplementary file 2 [file e-70-o1039-Isup2.hkl]

# 
# h,k,l, Fc-squared, Fo-squared, sigma(Fo-squared) and status flag 
# 
data_I
_shelx_title ' RAJESWARI_DMF_DCAY_0m in Pbca' 
_shelx_refln_list_code          4 
_shelx_F_calc_maximum      385.38 
_exptl_crystal_F_000      1472.00 
_reflns_d_resolution_high  0.7493 
 
loop_ 
 _symmetry_equiv_pos_as_xyz 
 'x, y, z' 
 '-x+1/2, -y, z+1/2' 
 '-x, y+1/2, -z+1/2' 
 'x+1/2, -y+1/2, -z' 
 '-x, -y, -z' 
 'x-1/2, y, -z-1/2' 
 'x, -y-1/2, z-1/2' 
 '-x-1/2, y-1/2, z' 
 
_cell_length_a    12.2857 
_cell_length_b    15.3082 
_cell_length_c    18.5241 
_cell_angle_alpha  90.000 
_cell_angle_beta   90.000 
_cell_angle_gamma  90.000 
 
_shelx_F_squared_multiplier     1.000 
 
loop_ 
 _refln_index_h 
 _refln_index_k 
 _refln_index_l 
 _refln_F_squared_calc 
 _refln_F_squared_meas 
 _refln_F_squared_sigma 
 _refln_observed_status 
   2   0   0    24183.37    21906.18    277.47 o 
   4   0   0     2864.65     2582.16     38.27 o 
   6   0   0    37574.70    37709.57    439.60 o 
   8   0   0      340.75      260.42     21.71 o 
  10   0   0       56.84       51.87     14.48 o 
  12   0   0     1464.95     1336.66     55.49 o 
  14   0   0       18.47       33.78     18.10 o 
  16   0   0      200.85      185.78     32.57 o 
   2   1   0    42180.57    35721.21    547.22 o 
   4   1   0     1287.71     1325.83     19.42 o 
   6   1   0     1026.15     1006.74     22.50 o 
   8   1   0     1930.57     2064.77     32.54 o 
  10   1   0       10.88        7.19      5.48 o 
  12   1   0       55.92       51.67     22.32 o 
  14   1   0       12.67       25.33     11.09 o 
  16   1   0        1.15       30.67     14.06 o 
   0   2   0     4470.38     5603.58     97.72 o 
   2   2   0      363.66      352.98      7.17 o 
   4   2   0     6709.16     6580.95     69.29 o 
   6   2   0     8705.33     8689.47    116.00 o 
   8   2   0       65.11       74.01      7.58 o 
  10   2   0     1133.50     1030.85     24.23 o 
  12   2   0      595.72      598.27     45.84 o 
  14   2   0       29.74       18.10     11.94 o 
  16   2   0        0.29        8.49      9.36 o 
   2   3   0     2554.19     2552.37     36.65 o 
   4   3   0       61.42       59.17      3.37 o 
   6   3   0     7298.31     7242.18    237.65 o 
   8   3   0      210.60      247.06     11.18 o 
  10   3   0      139.88      153.52     10.80 o 
  12   3   0        2.24       -2.42      6.19 o 
  14   3   0      214.14      299.18     23.89 o 
  16   3   0      106.20      136.05     14.90 o 
   0   4   0    10072.73     9766.77    168.89 o 
   2   4   0     5302.59     5112.49     67.37 o 
   4   4   0       37.46       54.90      5.05 o 
   6   4   0     7876.41     8525.29     79.22 o 
   8   4   0      159.59      146.59      7.54 o 
  10   4   0      322.08      319.75     11.95 o 
  12   4   0      550.67      514.87     16.06 o 
  14   4   0      105.01       90.11     13.45 o 
  16   4   0       20.12       37.27     11.12 o 
   2   5   0    13190.18    13269.16    162.49 o 
   4   5   0    10146.34    10392.77    133.45 o 
   6   5   0     2853.58     3030.08     28.50 o 
   8   5   0      111.89      123.34      7.14 o 
  10   5   0     1031.84      969.35     19.51 o 
  12   5   0      163.01      178.08     12.52 o 
  14   5   0      135.13      122.61     20.01 o 
   0   6   0     6719.64     6317.76    118.22 o 
   2   6   0        0.03        0.80      9.05 o 
   4   6   0     8907.68     9326.12    122.35 o 
   6   6   0      394.14      550.79     14.09 o 
   8   6   0      410.16      362.46     28.87 o 
  10   6   0      378.92      393.60     22.10 o 
  12   6   0        3.23        4.00      6.33 o 
  14   6   0      108.11       97.10     11.36 o 
   2   7   0        9.25        1.43      4.63 o 
   4   7   0      808.19      762.11     21.27 o 
   6   7   0      410.82      389.54     17.35 o 
   8   7   0      156.09      123.53     29.56 o 
  10   7   0        0.77       -3.08      5.28 o 
  12   7   0      133.68      122.71     18.85 o 
  14   7   0       55.10       56.46      9.01 o 
   0   8   0       21.90       38.60      8.44 o 
   2   8   0     1829.00     1976.42     36.65 o 
   4   8   0      250.69      230.43     13.20 o 
   6   8   0      358.00      360.88     17.35 o 
   8   8   0     2861.05     2717.39    133.91 o 
  10   8   0     1691.82     1836.43     68.16 o 
  12   8   0       56.26       80.37     14.20 o 
  14   8   0        5.63        6.03     18.10 o 
   2   9   0       81.15       50.93      7.68 o 
   4   9   0     1169.13     1211.92     45.84 o 
   6   9   0      604.92      601.73     22.50 o 
   8   9   0       13.59       29.51     10.13 o 
  10   9   0      212.40      177.55     16.81 o 
  12   9   0      418.92      433.09     39.81 o 
  14   9   0        0.07       -3.62     16.89 o 
   0  10   0       44.14      110.99     13.27 o 
   2  10   0      863.52      898.50     25.15 o 
   4  10   0     2273.59     2154.44     43.40 o 
   6  10   0      872.38      891.66     72.99 o 
   8  10   0       11.01        8.99      9.27 o 
  10  10   0     1526.45     1506.91     43.10 o 
  12  10   0       51.21       92.89     26.54 o 
  14  10   0        8.66        7.24     20.51 o 
   2  11   0       85.54      105.79     17.49 o 
   4  11   0      491.85      530.01     21.74 o 
   6  11   0     2436.07     2520.44     88.67 o 
   8  11   0       12.20       14.38     10.13 o 
  10  11   0       31.42       39.81     19.30 o 
  12  11   0      357.15      411.37     41.02 o 
   0  12   0      385.61      362.35     38.00 o 
   2  12   0      666.54      636.53     23.03 o 
   4  12   0      158.09      175.69     21.11 o 
   6  12   0      125.56      115.17     13.57 o 
   8  12   0        0.19      -13.27     13.27 o 
  10  12   0       66.29       73.59     22.92 o 
  12  12   0       20.65       47.05     26.54 o 
   2  13   0        7.13        3.02      8.53 o 
   4  13   0     1188.88     1148.66     33.62 o 
   6  13   0       65.65       54.29     18.10 o 
   8  13   0      280.82      267.81     31.37 o 
  10  13   0       40.04       27.75     19.30 o 
  12  13   0        6.38       18.10     21.71 o 
   0  14   0       15.96       46.12     10.99 o 
   2  14   0       35.21       27.75     10.24 o 
   4  14   0       46.26       43.92     11.49 o 
   6  14   0       20.63       19.30     15.68 o 
   8  14   0      335.94      302.80     33.78 o 
  10  14   0      127.79      162.86     31.37 o 
   2  15   0       57.82       54.39     15.08 o 
   4  15   0        7.33       27.75     14.48 o 
   6  15   0        0.31       -1.21     14.48 o 
   8  15   0      155.29      112.19     27.75 o 
  10  15   0        1.00      -12.06     19.30 o 
   0  16   0      119.23      146.16     15.76 o 
   2  16   0      156.80      200.26     25.33 o 
   4  16   0      114.98      136.32     24.13 o 
   6  16   0       31.32       32.57     18.10 o 
   8  16   0       77.11       76.00     25.33 o 
  10  16   0       31.27       25.33     21.71 o 
   2  17   0       14.66        3.84     11.49 o 
   4  17   0        3.81       -9.65     15.68 o 
   6  17   0       12.02       15.68     19.30 o 
   8  17   0        5.23       14.48     21.71 o 
   4  18   0       12.36       16.89     19.30 o 
   6  18   0       16.56        8.44     19.30 o 
   1   1   1     2719.00     2743.17     23.22 o 
   2   1   1     8972.57     8380.78     50.09 o 
   3   1   1      341.57      416.88      5.47 o 
   4   1   1      314.65      404.16      6.04 o 
   5   1   1     2209.06     2127.32     22.74 o 
   6   1   1     2124.20     2187.25     20.14 o 
   7   1   1      201.57      169.10      5.46 o 
   8   1   1     2655.98     2487.21     27.87 o 
   9   1   1      357.58      317.75     11.20 o 
  10   1   1      118.00      131.51      8.02 o 
  11   1   1      124.04      136.48      8.58 o 
  12   1   1      524.16      529.29     18.39 o 
  13   1   1       28.23       26.34      7.81 o 
  14   1   1       46.05       63.19      9.76 o 
  15   1   1       49.28       60.97     10.55 o 
  16   1   1        5.61        4.04      7.60 o 
   0   2   1      123.25      193.41      4.07 o 
   1   2   1     1247.68     1256.48     11.84 o 
   2   2   1     2002.23     1928.17     20.77 o 
   3   2   1     1809.60     1549.81     14.29 o 
   4   2   1      445.84      405.30      7.20 o 
   5   2   1      828.59      906.51     15.25 o 
   6   2   1        6.36        2.63      2.43 o 
   7   2   1     3541.81     3595.17     32.94 o 
   8   2   1      799.99      762.86     19.33 o 
   9   2   1        2.51       11.46      3.75 o 
  10   2   1       50.89       46.34      5.37 o 
  11   2   1      336.56      335.58     12.30 o 
  12   2   1       39.36       36.29      6.82 o 
  13   2   1       48.61       57.48      9.19 o 
  14   2   1        2.18       -5.75      5.75 o 
  15   2   1       10.50       17.07      7.09 o 
  16   2   1       22.10       19.24      7.19 o 
   1   3   1      162.33      210.53      4.00 o 
   2   3   1      938.19      875.28     11.99 o 
   3   3   1     6592.29     6747.51     56.16 o 
   4   3   1     1026.28      922.76      8.99 o 
   5   3   1     1612.15     1632.13     15.53 o 
   6   3   1     1046.51      976.21     12.02 o 
   7   3   1      509.76      488.74     10.58 o 
   8   3   1      449.30      414.03      9.95 o 
   9   3   1     1900.31     1901.07     23.34 o 
  10   3   1        0.39       -1.98      3.72 o 
  11   3   1      559.02      541.01     12.06 o 
  12   3   1       13.46       11.45      5.10 o 
  13   3   1       42.10       40.21      6.32 o 
  14   3   1       59.87       77.53      8.91 o 
  15   3   1        2.12        0.69      5.43 o 
  16   3   1        0.05        0.26      6.32 o 
   0   4   1    17674.72    17249.33    273.85 o 
   1   4   1      119.48      150.25      4.59 o 
   2   4   1    10556.46    10773.02     93.78 o 
   3   4   1     2601.72     2674.85     28.88 o 
   4   4   1     1902.33     1976.97     14.82 o 
   5   4   1      791.79      804.32     10.46 o 
   6   4   1       17.62       33.91      3.64 o 
   7   4   1      517.25      487.17      9.93 o 
   8   4   1      628.02      666.95     11.73 o 
   9   4   1       49.62       53.92      4.86 o 
  10   4   1      605.56      614.63     12.81 o 
  11   4   1      326.41      303.68      9.51 o 
  12   4   1       22.09       16.85      5.70 o 
  13   4   1      111.44      132.99      7.86 o 
  14   4   1        8.18        4.10      4.89 o 
  15   4   1       25.42       21.91      6.46 o 
  16   4   1        1.47        4.32      6.80 o 
   1   5   1     1543.67     1552.61     15.23 o 
   2   5   1     4567.74     4470.79     43.67 o 
   3   5   1      355.73      371.38      8.82 o 
   4   5   1       10.76        9.28      3.14 o 
   5   5   1        2.06        2.42      1.36 o 
   6   5   1      370.99      375.67      6.10 o 
   7   5   1      343.62      347.68      5.66 o 
   8   5   1      217.57      173.96      7.38 o 
   9   5   1      109.67       99.67      5.02 o 
  10   5   1       73.58       77.34      6.31 o 
  11   5   1       50.33       44.08      5.47 o 
  12   5   1      206.10      199.37     11.87 o 
  13   5   1        1.30        0.66      4.95 o 
  14   5   1        2.11       -5.06      5.06 o 
  15   5   1       68.73       61.72      7.74 o 
   0   6   1      916.39     1012.14     20.42 o 
   1   6   1     1648.99     1700.31     17.11 o 
   2   6   1      256.19      273.59      7.94 o 
   3   6   1      331.32      260.54      8.09 o 
   4   6   1      375.34      345.70      9.94 o 
   5   6   1     1401.59     1336.68     20.99 o 
   6   6   1      466.91      483.79     10.25 o 
   7   6   1      344.85      346.92      5.71 o 
   8   6   1     1108.16     1111.04     17.89 o 
   9   6   1      253.20      225.09      7.51 o 
  10   6   1        6.06       -0.19      3.68 o 
  11   6   1       93.85      100.59      6.67 o 
  12   6   1      102.99       95.75      8.93 o 
  13   6   1       98.05       99.62      7.57 o 
  14   6   1       34.54       22.44      6.15 o 
  15   6   1       42.24       39.27      7.31 o 
   1   7   1     4334.69     3992.36     33.63 o 
   2   7   1     3325.91     3389.01     37.06 o 
   3   7   1      225.71      203.21      7.94 o 
   4   7   1     5604.42     5515.34     56.30 o 
   5   7   1     1033.01     1115.46     19.29 o 
   6   7   1      376.75      327.90     11.46 o 
   7   7   1      326.51      311.99     11.74 o 
   8   7   1       61.32       66.42      7.23 o 
   9   7   1       50.15       51.62      4.69 o 
  10   7   1       29.77       34.38      4.14 o 
  11   7   1       86.19       65.25      7.75 o 
  12   7   1       72.87       74.93      7.82 o 
  13   7   1       58.07       45.54      6.07 o 
  14   7   1       26.24       23.23      5.86 o 
  15   7   1        5.15        9.11      5.56 o 
   0   8   1        1.60      115.81     10.86 o 
   1   8   1     1131.75     1070.70     13.89 o 
   2   8   1      827.83      902.81     16.09 o 
   3   8   1        2.05       -3.32      3.62 o 
   4   8   1      230.33      216.20      8.99 o 
   5   8   1      471.20      465.65     12.96 o 
   6   8   1       72.59       60.97      6.59 o 
   7   8   1      178.63      162.76      9.38 o 
   8   8   1       10.05       12.79      7.31 o 
   9   8   1      230.63      255.23     12.29 o 
  10   8   1        0.02        8.66      6.59 o 
  11   8   1        9.40       -2.64      6.31 o 
  12   8   1       22.52       19.94      8.25 o 
  13   8   1        0.04       -0.19      9.70 o 
  14   8   1        3.97        4.39      9.97 o 
  15   8   1        8.19       -1.74     19.91 o 
   1   9   1      166.86      117.91      5.47 o 
   2   9   1     1245.46     1377.46     21.35 o 
   3   9   1       86.96      104.46      6.92 o 
   4   9   1       81.03       91.47      6.87 o 
   5   9   1      806.83      761.32     17.01 o 
   6   9   1      638.24      641.03     18.98 o 
   7   9   1      126.01      121.77      8.90 o 
   8   9   1       64.61       62.12      8.04 o 
   9   9   1       62.12       62.46      8.59 o 
  10   9   1       24.65       56.53      8.66 o 
  11   9   1        0.04       19.95      9.39 o 
  12   9   1       21.02       14.10      9.75 o 
  13   9   1      123.91      127.98     20.03 o 
  14   9   1       45.91       74.76     17.47 o 
   0  10   1      756.02      779.37     30.41 o 
   1  10   1        1.92        6.03      3.35 o 
   2  10   1      186.75      211.27      8.07 o 
   3  10   1       77.53       82.51      7.20 o 
   4  10   1      855.81      880.47     18.59 o 
   5  10   1      597.06      635.49     16.20 o 
   6  10   1      173.98      193.99     10.17 o 
   7  10   1       47.05       52.31      7.73 o 
   8  10   1      301.96      249.70     12.35 o 
   9  10   1      109.21      128.03     10.62 o 
  10  10   1       60.97       46.31     10.62 o 
  11  10   1      182.44      207.77     16.12 o 
  12  10   1        6.78       16.21     13.57 o 
  13  10   1       57.44       72.32     17.47 o 
  14  10   1        8.21       17.57     15.76 o 
   1  11   1       53.42      100.28      8.99 o 
   2  11   1     1041.45     1048.58     21.94 o 
   3  11   1      399.01      471.01     14.26 o 
   4  11   1      307.42      274.27     11.44 o 
   5  11   1       48.57       31.78      6.77 o 
   6  11   1       14.23       25.22      6.84 o 
   7  11   1      108.57      142.93     10.01 o 
   8  11   1      105.28       92.02     20.68 o 
   9  11   1       20.59       25.33      9.70 o 
  10  11   1       51.00       44.23     10.80 o 
  11  11   1       30.37       26.54     14.43 o 
  12  11   1        1.32       -3.02     13.65 o 
  13  11   1        0.12       -6.95     14.06 o 
   0  12   1      238.84      206.34      9.74 o 
   1  12   1      900.96      942.56     15.54 o 
   2  12   1        8.57        7.04      5.86 o 
   3  12   1      534.56      549.60     15.81 o 
   4  12   1      164.89      138.39      9.30 o 
   5  12   1      330.56      307.14     12.79 o 
   6  12   1        2.47        1.15      6.28 o 
   7  12   1      120.19      139.90     12.91 o 
   8  12   1        2.55       -3.34      7.98 o 
   9  12   1        0.42        9.38     13.27 o 
  10  12   1        3.68       -0.79     12.35 o 
  11  12   1       20.63       26.11     14.43 o 
  12  12   1       60.96       14.34     15.68 o 
  13  12   1        3.48      -13.57     13.57 o 
   1  13   1      175.88      162.60      7.59 o 
   2  13   1       80.57       93.23      8.41 o 
   3  13   1       73.24       59.38      7.98 o 
   4  13   1       19.59       20.96      7.07 o 
   5  13   1       84.04       76.59     10.40 o 
   6  13   1       40.16       29.50      9.50 o 
   7  13   1      520.17      516.34     21.52 o 
   8  13   1       30.36       29.41     12.35 o 
   9  13   1       59.59       49.46     15.35 o 
  10  13   1      117.29      131.56     20.03 o 
  11  13   1        5.24        0.00     13.65 o 
  12  13   1       14.37       21.81     34.98 o 
   0  14   1       34.98       29.18      6.98 o 
   1  14   1      188.60      188.81      8.02 o 
   2  14   1       68.81       65.74      9.75 o 
   3  14   1      195.33      212.16     14.15 o 
   4  14   1       36.04       44.80      9.70 o 
   5  14   1        0.02       -7.34      9.12 o 
   6  14   1        6.18       11.04     21.11 o 
   7  14   1       59.31       44.61     25.94 o 
   8  14   1       66.30       72.74     21.71 o 
   9  14   1      116.57      134.73     20.47 o 
  10  14   1        0.53       -1.81     12.80 o 
  11  14   1       21.70       20.78     14.76 o 
   1  15   1       17.47       21.43      4.95 o 
   2  15   1      134.92      106.97     11.59 o 
   3  15   1        0.24       -7.51      7.51 o 
   4  15   1       73.71       57.76     13.20 o 
   5  15   1        9.22       -4.37     10.13 o 
   6  15   1        0.14       -1.81     11.09 o 
   7  15   1       12.10       27.16     13.20 o 
   8  15   1        7.14       18.10     14.50 o 
   9  15   1       17.65       12.67     13.65 o 
  10  15   1        4.84      -12.69     14.06 o 
  11  15   1        5.66       19.92     15.76 o 
   0  16   1      215.78      194.32     17.47 o 
   1  16   1        7.89       16.59      6.27 o 
   2  16   1      116.84       97.55     11.14 o 
   3  16   1       36.99       21.18     11.30 o 
   4  16   1       25.68        4.20     11.49 o 
   5  16   1        5.23       -9.65      9.65 o 
   6  16   1       71.61       83.89     26.54 o 
   7  16   1       74.81       94.69     25.33 o 
   8  16   1       11.18       10.46     14.06 o 
   9  16   1       44.65       37.66     15.76 o 
  10  16   1        2.33       24.68     16.62 o 
   1  17   1       22.30       14.30     11.49 o 
   2  17   1       23.66       10.38     15.08 o 
   3  17   1       12.63       10.47     13.87 o 
   4  17   1       24.98       21.11     12.80 o 
   5  17   1       32.94       25.33     13.65 o 
   6  17   1       10.27        8.81     14.06 o 
   7  17   1      121.65      120.41     28.95 o 
   8  17   1       24.68       10.06     14.91 o 
   9  17   1        1.54       -8.44     13.65 o 
   2  18   1        2.31       11.73     12.35 o 
   3  18   1       55.41       50.64     18.10 o 
   4  18   1        1.64       19.30     18.10 o 
   5  18   1        1.12        1.90     11.85 o 
   6  18   1        5.19        9.65     13.65 o 
   7  18   1       25.24       21.08     15.28 o 
   5  19   1        0.00      -18.10     18.10 o 
   0   0   2    19266.74    17397.73    167.33 o 
   1   0   2     2105.59     1986.92     18.68 o 
   2   0   2     2203.28     1949.95     19.42 o 
   3   0   2    14974.92    14617.62    141.79 o 
   4   0   2      764.56      770.36     13.61 o 
   5   0   2     2917.35     2608.24     33.53 o 
   6   0   2     9847.92    10747.43    111.79 o 
   7   0   2     1974.18     2234.47     33.04 o 
   8   0   2      459.89      428.66     14.00 o 
   9   0   2       67.06       69.24      7.27 o 
  10   0   2     2120.38     2039.58     40.00 o 
  11   0   2       69.04      109.91     10.10 o 
  12   0   2     1254.82     1113.83     56.70 o 
  13   0   2       19.17       17.09     12.06 o 
  14   0   2       16.52       14.20     25.33 o 
  15   0   2      252.49      326.56     25.15 o 
  16   0   2       11.48       17.50      9.77 o 
   1   1   2     9846.56    10216.95     61.32 o 
   2   1   2     1994.92     2069.47     15.46 o 
   3   1   2      102.79      131.64      3.11 o 
   4   1   2      982.76      931.87      9.90 o 
   5   1   2     3434.56     3617.46     28.13 o 
   6   1   2       15.20       18.33      2.78 o 
   7   1   2      110.61      154.39      5.75 o 
   8   1   2       57.38       50.41      4.58 o 
   9   1   2       71.70       55.31      5.84 o 
  10   1   2      632.01      647.06     21.31 o 
  11   1   2      381.48      363.21     24.02 o 
  12   1   2      136.16      126.16      9.09 o 
  13   1   2       15.33       11.29      7.07 o 
  14   1   2        5.07       12.00      6.74 o 
  15   1   2       10.98       19.52      7.60 o 
  16   1   2       14.67        5.93      7.82 o 
   0   2   2    25349.86    23259.81    493.99 o 
   1   2   2       17.97       23.55      1.54 o 
   2   2   2      431.62      461.35      4.67 o 
   3   2   2    19880.01    18919.25    148.27 o 
   4   2   2     3732.69     3524.16     24.64 o 
   5   2   2     3175.01     2894.72     21.97 o 
   6   2   2      953.80      986.87     12.01 o 
   7   2   2        2.90       -2.17      2.17 o 
   8   2   2       26.36       29.16      4.11 o 
   9   2   2       72.04       59.51      6.00 o 
  10   2   2      312.02      293.69     10.98 o 
  11   2   2      374.33      310.06     14.72 o 
  12   2   2       23.76       22.45      5.26 o 
  13   2   2       42.15       28.77      5.82 o 
  14   2   2        7.63       -1.04      6.00 o 
  15   2   2      116.39      128.27     10.93 o 
  16   2   2        3.77        4.57      7.69 o 
   1   3   2    63836.50    59083.00    591.86 o 
   2   3   2     5100.36     4995.25     40.55 o 
   3   3   2      296.67      213.44      3.48 o 
   4   3   2      796.62      846.10      8.72 o 
   5   3   2     3914.53     4243.06     32.12 o 
   6   3   2      593.00      581.19      9.17 o 
   7   3   2     1751.44     1864.81     19.17 o 
   8   3   2      863.15      871.00     12.88 o 
   9   3   2     1642.01     1470.32     18.27 o 
  10   3   2        0.69       -3.52      3.52 o 
  11   3   2      850.46      791.60     21.58 o 
  12   3   2       26.76       27.59      5.91 o 
  13   3   2       27.50       14.83      5.34 o 
  14   3   2        0.09       -5.28      5.28 o 
  15   3   2        5.45       -2.48      7.12 o 
  16   3   2        0.55       -2.70      8.36 o 
   0   4   2   148514.50   119548.84   1399.39 o 
   1   4   2    14844.01    14564.97    100.95 o 
   2   4   2        2.75       -0.86      2.12 o 
   3   4   2     7847.57     7458.40     67.95 o 
   4   4   2      146.46      171.78      3.58 o 
   5   4   2        0.21       -1.07      1.47 o 
   6   4   2     1628.88     1742.06     15.88 o 
   7   4   2      973.35      981.66     19.09 o 
   8   4   2      431.03      420.16     10.60 o 
   9   4   2      377.84      389.74      9.42 o 
  10   4   2      313.58      324.97      9.12 o 
  11   4   2       94.23       96.92      7.55 o 
  12   4   2      146.11      127.10      8.02 o 
  13   4   2        2.41       -0.31      4.74 o 
  14   4   2        1.74       -3.87      4.73 o 
  15   4   2       17.09       13.27      6.37 o 
  16   4   2       18.20       18.08      8.08 o 
   1   5   2     8879.28     9227.57     66.44 o 
   2   5   2       97.13      111.38      5.10 o 
   3   5   2     4579.43     4851.86     47.69 o 
   4   5   2     1092.77     1081.43     16.91 o 
   5   5   2       97.22       85.43      3.80 o 
   6   5   2     1855.56     2135.09     15.54 o 
   7   5   2      690.91      727.46      8.95 o 
   8   5   2        3.29        1.52      2.77 o 
   9   5   2     2224.12     2158.41     23.27 o 
  10   5   2       83.49       67.32      5.92 o 
  11   5   2      683.72      680.23     14.46 o 
  12   5   2      193.58      228.50     10.61 o 
  13   5   2       43.67       34.36      6.22 o 
  14   5   2        2.74        5.78      5.57 o 
  15   5   2       18.18       13.16      6.60 o 
   0   6   2     5444.63     5468.24     91.68 o 
   1   6   2        8.45       21.49      5.09 o 
   2   6   2     1319.57     1458.49     19.45 o 
   3   6   2        3.28       -1.07      3.31 o 
   4   6   2     6273.33     6132.69     60.34 o 
   5   6   2      107.52       92.12      6.26 o 
   6   6   2     3354.92     3354.04     30.86 o 
   7   6   2      645.09      658.92      9.97 o 
   8   6   2      238.62      231.73      6.96 o 
   9   6   2      164.55      150.57      7.10 o 
  10   6   2      339.41      340.81     15.02 o 
  11   6   2       49.10       41.06      5.31 o 
  12   6   2       37.00       30.58      5.31 o 
  13   6   2      115.85      139.43      8.40 o 
  14   6   2       10.60        3.27      6.00 o 
  15   6   2      122.16      146.41     11.09 o 
   1   7   2     1015.50      893.07     12.23 o 
   2   7   2      813.59      840.47     14.46 o 
   3   7   2      416.61      435.54     10.78 o 
   4   7   2      361.25      370.57     10.68 o 
   5   7   2       45.45       52.63      5.65 o 
   6   7   2        0.05        1.25      3.99 o 
   7   7   2      235.20      247.52     12.36 o 
   8   7   2      120.02      129.71      9.06 o 
   9   7   2       29.31       27.35      6.48 o 
  10   7   2       14.29       11.66      3.87 o 
  11   7   2      102.93       93.69      5.55 o 
  12   7   2       13.16       12.33      4.68 o 
  13   7   2      237.62      261.67     10.48 o 
  14   7   2        0.58        6.19      5.28 o 
  15   7   2       24.38       27.05      6.28 o 
   0   8   2      217.57      193.73     16.09 o 
   1   8   2       73.46       97.08      5.75 o 
   2   8   2     3180.83     3462.53     38.65 o 
   3   8   2      425.08      341.23     12.66 o 
   4   8   2      264.05      266.66      9.81 o 
   5   8   2     3142.24     3212.83     39.08 o 
   6   8   2      590.44      584.18     20.11 o 
   7   8   2     2335.99     2226.90     32.63 o 
   8   8   2       62.02       77.90      7.88 o 
   9   8   2       67.83       58.60      7.94 o 
  10   8   2      127.09      108.38      9.92 o 
  11   8   2       55.01       59.22      8.93 o 
  12   8   2        6.50       -2.35      8.57 o 
  13   8   2      406.58      449.40     22.71 o 
  14   8   2        0.54       -2.08      9.97 o 
  15   8   2       53.56       71.67     31.97 o 
   1   9   2       62.21       78.84      5.55 o 
   2   9   2      805.78      913.95     21.94 o 
   3   9   2      649.42      670.31     14.84 o 
   4   9   2       49.02       37.72      5.61 o 
   5   9   2        3.62        7.56      5.03 o 
   6   9   2      287.87      239.20     10.78 o 
   7   9   2      486.67      476.30     31.69 o 
   8   9   2      660.90      660.39     18.35 o 
   9   9   2      674.14      710.59     19.26 o 
  10   9   2       64.69       61.46     10.80 o 
  11   9   2        2.35       -3.37      9.04 o 
  12   9   2        2.64       -2.65      8.88 o 
  13   9   2       15.92       17.32     11.10 o 
  14   9   2       14.88       39.21     17.06 o 
   0  10   2      381.88      389.91     20.41 o 
   1  10   2      314.13      326.21      8.65 o 
   2  10   2      152.36      146.50      7.94 o 
   3  10   2       11.78       16.16      5.26 o 
   4  10   2        1.55       -4.24      4.77 o 
   5  10   2      935.09      995.20     20.10 o 
   6  10   2       32.91       42.39     10.10 o 
   7  10   2     1813.91     1804.23     29.98 o 
   8  10   2      744.94      774.70     24.42 o 
   9  10   2       12.20       20.06      9.00 o 
  10  10   2       66.12       62.16     12.09 o 
  11  10   2       44.40       29.94     10.80 o 
  12  10   2        1.22       -2.22      9.39 o 
  13  10   2      121.46      149.18     21.74 o 
  14  10   2        0.02        8.33     14.48 o 
   1  11   2      719.74      695.89     12.63 o 
   2  11   2      232.59      243.85     10.35 o 
   3  11   2      396.05      397.68     12.96 o 
   4  11   2      106.33      118.19      8.34 o 
   5  11   2        0.26       -0.28      5.56 o 
   6  11   2        4.03       -5.51      5.51 o 
   7  11   2      180.46      160.07     13.38 o 
   8  11   2       10.93        6.56      8.11 o 
   9  11   2      376.91      415.77     20.40 o 
  10  11   2       45.09       41.56     15.23 o 
  11  11   2       38.12       45.23     11.51 o 
  12  11   2       44.27       29.44     16.29 o 
  13  11   2        9.36      -12.71     12.71 o 
   0  12   2        9.91        9.99     10.97 o 
   1  12   2       92.93       84.25      7.07 o 
   2  12   2        0.82       -4.96      4.96 o 
   3  12   2      112.78      113.82      8.67 o 
   4  12   2        7.11        2.03      5.99 o 
   5  12   2        0.79       -3.21      6.90 o 
   6  12   2        1.63        4.61      8.76 o 
   7  12   2       44.60       46.48     10.10 o 
   8  12   2      165.01      156.26     14.31 o 
   9  12   2        0.04        3.32      8.75 o 
  10  12   2       47.57       73.01     16.62 o 
  11  12   2       52.84       46.79     28.35 o 
  12  12   2       10.75       22.92     15.35 o 
  13  12   2        0.70        4.13     14.06 o 
   1  13   2        0.37        1.33      4.35 o 
   2  13   2        2.36        2.28      8.36 o 
   3  13   2      194.70      192.45     17.24 o 
   4  13   2       68.19       47.83      9.21 o 
   5  13   2      359.05      328.41     16.69 o 
   6  13   2        2.62        3.67      9.11 o 
   7  13   2       46.26       35.57      9.91 o 
   8  13   2      129.51      133.99     13.82 o 
   9  13   2      443.39      498.42     29.42 o 
  10  13   2       22.28       19.34     35.59 o 
  11  13   2      158.02      142.05     20.89 o 
  12  13   2        1.56       21.40     16.14 o 
   0  14   2        2.17        2.05      5.97 o 
   1  14   2      168.61      185.08      7.92 o 
   2  14   2      119.79       92.18     10.66 o 
   3  14   2      394.29      472.42     19.21 o 
   4  14   2       47.71       47.71      9.75 o 
   5  14   2      135.02      124.51     12.25 o 
   6  14   2        1.08       11.05      8.57 o 
   7  14   2        4.19       16.89     12.06 o 
   8  14   2        7.07      -10.24     10.24 o 
   9  14   2       29.37       31.26     14.06 o 
  10  14   2       10.37       32.12     15.68 o 
  11  14   2       16.30       14.07     15.28 o 
   1  15   2       45.04       71.67      7.08 o 
   2  15   2       19.23       18.50      8.36 o 
   3  15   2       41.20       33.71      9.17 o 
   4  15   2       79.00       59.30     11.10 o 
   5  15   2       22.62       10.62      9.00 o 
   6  15   2       96.82      123.26     34.38 o 
   7  15   2        0.92       16.89     11.94 o 
   8  15   2        4.91        6.41     13.57 o 
   9  15   2       15.83       23.63     14.43 o 
  10  15   2       10.48       15.68     15.35 o 
  11  15   2        3.25       15.06     15.76 o 
   0  16   2       24.21       26.81     11.30 o 
   1  16   2       10.96        2.43      8.71 o 
   2  16   2       21.62       17.48     14.07 o 
   3  16   2      199.22      226.45     23.11 o 
   4  16   2        4.88       -4.49     10.64 o 
   5  16   2       19.20       27.14     12.80 o 
   6  16   2        4.60       19.22     13.20 o 
   7  16   2       30.51       30.23     14.91 o 
   8  16   2        6.23       20.51     13.65 o 
   9  16   2        1.41      -14.06     14.06 o 
  10  16   2       12.90        8.51     16.62 o 
   1  17   2        7.16        3.57      7.77 o 
   2  17   2       21.12       21.13     13.20 o 
   3  17   2       23.01       12.06     16.89 o 
   4  17   2       10.58        6.03     16.89 o 
   5  17   2        6.31       13.06     12.35 o 
   6  17   2        7.94       -4.22     11.85 o 
   7  17   2       32.81       60.88     16.62 o 
   8  17   2       12.58       17.16     16.89 o 
   1  18   2        2.32        6.35     13.27 o 
   2  18   2       16.03       10.86     13.20 o 
   3  18   2       17.35        2.01     12.71 o 
   4  18   2        0.01      -15.68     16.89 o 
   5  18   2        4.64       -4.83     18.10 o 
   6  18   2        0.41       -4.83     19.30 o 
   7  18   2       19.96        8.44     20.51 o 
   3  19   2        8.06       11.46     14.50 o 
   4  19   2       11.69        2.72     13.20 o 
   5  19   2       24.25       37.40     22.92 o 
   1   1   3       16.70       17.58      1.02 o 
   2   1   3       59.50       60.07      2.37 o 
   3   1   3     7729.36     8049.90     53.18 o 
   4   1   3     4302.24     4140.49     30.49 o 
   5   1   3     2326.66     2327.16     20.25 o 
   6   1   3      705.96      764.55     11.45 o 
   7   1   3     1396.06     1419.26     17.50 o 
   8   1   3      784.61      833.42     13.71 o 
   9   1   3     1374.89     1474.86     20.10 o 
  10   1   3      334.98      285.33      9.60 o 
  11   1   3      396.97      432.98     15.19 o 
  12   1   3      106.09      114.52     10.07 o 
  13   1   3        2.00       -1.45      4.73 o 
  14   1   3       62.61       81.70      9.11 o 
  15   1   3        0.65       -2.55      5.67 o 
  16   1   3       13.23       13.52      7.07 o 
   0   2   3     5216.25     4920.19     39.12 o 
   1   2   3     2849.22     2946.84     20.72 o 
   2   2   3    14434.73    13793.80     87.37 o 
   3   2   3     3694.02     3938.35     26.26 o 
   4   2   3      204.69      160.95      3.76 o 
   5   2   3      635.69      593.11      7.86 o 
   6   2   3       26.80       43.63      3.14 o 
   7   2   3       94.14       71.45      4.08 o 
   8   2   3      523.25      560.29     10.28 o 
   9   2   3      131.69      109.79      6.32 o 
  10   2   3     1182.11     1136.01     18.45 o 
  11   2   3       15.80       22.15      5.03 o 
  12   2   3       41.41       34.00      5.65 o 
  13   2   3       42.93       42.34      7.91 o 
  14   2   3        5.38       -3.48      6.25 o 
  15   2   3        1.92       -1.13      6.88 o 
  16   2   3       85.86       89.51      9.76 o 
   1   3   3    58952.80    54554.68    532.05 o 
   2   3   3      504.82      470.69      5.82 o 
   3   3   3     1264.94     1339.59     11.74 o 
   4   3   3      480.25      533.17      7.46 o 
   5   3   3    17743.54    17670.12    123.45 o 
   6   3   3       23.74       34.56      3.12 o 
   7   3   3      306.02      334.10      7.62 o 
   8   3   3      423.52      380.15     10.28 o 
   9   3   3      652.70      642.31     13.04 o 
  10   3   3       41.54       29.14      6.27 o 
  11   3   3        4.97       20.84      5.05 o 
  12   3   3      127.61      127.18      8.11 o 
  13   3   3       24.16       22.95      5.83 o 
  14   3   3       93.47      101.76      9.47 o 
  15   3   3        0.16       -2.10      6.38 o 
  16   3   3       24.29       19.81     10.00 o 
   0   4   3       63.30       79.41      4.38 o 
   1   4   3    16738.42    16699.76    107.21 o 
   2   4   3     1934.89     1838.98     20.72 o 
   3   4   3     2763.53     2897.26     27.98 o 
   4   4   3       68.50       70.39      2.36 o 
   5   4   3     2341.13     2481.35     18.14 o 
   6   4   3       54.62       20.93      2.41 o 
   7   4   3      855.19      908.08     12.39 o 
   8   4   3     1201.79     1212.33     15.70 o 
   9   4   3      127.79      149.74      7.80 o 
  10   4   3       81.34       83.78      8.28 o 
  11   4   3        2.33        7.92      4.69 o 
  12   4   3       58.37       61.75      6.75 o 
  13   4   3       55.82       49.88      6.85 o 
  14   4   3        8.16       -0.25      5.44 o 
  15   4   3       37.14       29.38      6.75 o 
   1   5   3        6.75       19.44      2.08 o 
   2   5   3     2956.98     3229.25     33.18 o 
   3   5   3     1957.30     2207.35     25.74 o 
   4   5   3     1067.17     1093.47     19.59 o 
   5   5   3      347.80      334.12      5.02 o 
   6   5   3      474.11      375.57      5.77 o 
   7   5   3       52.16       51.54      3.32 o 
   8   5   3      472.73      499.85      9.82 o 
   9   5   3      133.11      144.30      6.49 o 
  10   5   3      171.29      159.22     12.23 o 
  11   5   3        1.26       -1.49      4.91 o 
  12   5   3       78.96       87.01      9.82 o 
  13   5   3        2.83        4.29      5.10 o 
  14   5   3        0.04       -1.48      5.75 o 
  15   5   3        6.37       12.63      6.79 o 
   0   6   3       67.30       75.70      6.90 o 
   1   6   3      157.00      208.16      5.75 o 
   2   6   3      558.76      571.86     11.84 o 
   3   6   3      209.54      195.52      6.93 o 
   4   6   3        0.72       11.26      7.60 o 
   5   6   3       18.26        8.40      3.03 o 
   6   6   3        8.73        3.06      1.91 o 
   7   6   3     1002.16     1002.26     12.43 o 
   8   6   3       59.19       56.10      4.28 o 
   9   6   3      427.77      398.42      9.88 o 
  10   6   3       36.82       31.76      4.83 o 
  11   6   3      132.39      112.29      7.10 o 
  12   6   3      190.97      204.25      8.88 o 
  13   6   3       16.98       18.40      5.80 o 
  14   6   3       70.15       98.82      8.55 o 
  15   6   3       30.35       39.64      7.62 o 
   1   7   3      257.09      315.98      9.08 o 
   2   7   3     1168.57     1253.87     18.35 o 
   3   7   3      103.72      116.35      6.07 o 
   4   7   3     1336.38     1426.33     21.59 o 
   5   7   3       84.79       84.67     10.34 o 
   6   7   3      516.44      508.79     13.49 o 
   7   7   3      434.61      423.05     13.25 o 
   8   7   3      110.94      101.53      8.69 o 
   9   7   3      270.34      250.08      8.55 o 
  10   7   3      391.83      395.20     11.42 o 
  11   7   3       46.94       33.25      4.47 o 
  12   7   3       48.48       46.69      5.45 o 
  13   7   3       32.27       35.33      5.54 o 
  14   7   3      139.05      172.94      9.13 o 
  15   7   3       15.85        9.97      7.36 o 
   0   8   3     2728.24     2730.62     37.54 o 
   1   8   3     3343.50     3419.30     30.56 o 
   2   8   3       43.86       57.86      5.07 o 
   3   8   3      604.44      609.08     13.34 o 
   4   8   3        0.01       -1.70      3.66 o 
   5   8   3      160.66      158.16      9.44 o 
   6   8   3        2.05       -4.28      4.28 o 
   7   8   3     1039.51     1030.57     20.84 o 
   8   8   3       58.52       75.76      7.94 o 
   9   8   3        0.00       -6.79      6.79 o 
  10   8   3       40.36       58.02     10.30 o 
  11   8   3      290.19      264.21     17.30 o 
  12   8   3      195.48      199.15     16.41 o 
  13   8   3        4.92       12.14     13.06 o 
  14   8   3       20.59       15.00     10.80 o 
   1   9   3     2429.20     2583.20     25.72 o 
   2   9   3     1542.14     1582.65     23.14 o 
   3   9   3      110.01      131.78     10.10 o 
   4   9   3     1335.23     1337.08     25.42 o 
   5   9   3      330.76      373.63     12.22 o 
   6   9   3      518.77      472.44     13.98 o 
   7   9   3      557.99      689.36     17.52 o 
   8   9   3       13.10       19.02      6.18 o 
   9   9   3        3.70       -2.14      9.16 o 
  10   9   3       50.36       41.23     10.20 o 
  11   9   3       59.24       42.96     10.90 o 
  12   9   3      145.26      107.47     14.31 o 
  13   9   3       52.69       42.56     12.02 o 
  14   9   3       28.23       25.63     12.72 o 
   0  10   3      135.02      112.94      8.12 o 
   1  10   3        1.50        5.57      3.39 o 
   2  10   3       41.59       55.77      6.12 o 
   3  10   3      117.80       91.13      7.21 o 
   4  10   3      210.37      212.22      9.77 o 
   5  10   3        2.60        0.36      4.92 o 
   6  10   3      106.01       93.79      8.09 o 
   7  10   3      111.38      117.97     11.80 o 
   8  10   3       13.17        9.70      8.30 o 
   9  10   3        1.07       11.71      8.80 o 
  10  10   3        2.57        2.95      8.69 o 
  11  10   3       10.44       18.97      9.97 o 
  12  10   3       44.54       40.21     11.84 o 
  13  10   3       34.59       48.99     12.76 o 
  14  10   3        6.81        9.24     14.91 o 
   1  11   3      323.64      272.06      8.35 o 
   2  11   3      576.39      574.66     14.57 o 
   3  11   3      217.72      208.09      9.93 o 
   4  11   3        2.17       -4.86      4.86 o 
   5  11   3      134.55      151.45     17.50 o 
   6  11   3      119.02      106.22     29.87 o 
   7  11   3       38.28       44.02      9.70 o 
   8  11   3       11.81        3.24      7.81 o 
   9  11   3        4.48        9.58      9.17 o 
  10  11   3      252.69      228.36     16.82 o 
  11  11   3        6.30        7.31      9.97 o 
  12  11   3        0.09        5.04     10.16 o 
  13  11   3       57.42       32.21     17.00 o 
   0  12   3      172.20      154.39      8.77 o 
   1  12   3       13.84        9.96      4.01 o 
   2  12   3       45.45       35.06      6.65 o 
   3  12   3      322.40      366.22     17.24 o 
   4  12   3        8.82       12.19      7.10 o 
   5  12   3      122.79      149.44     12.25 o 
   6  12   3        0.63       -6.48      7.50 o 
   7  12   3      133.35      152.03     13.45 o 
   8  12   3       15.20        8.34      9.00 o 
   9  12   3       20.96       22.60     13.44 o 
  10  12   3        0.06       -0.02      9.70 o 
  11  12   3       54.43       47.79     16.62 o 
  12  12   3       49.77       91.31     26.54 o 
  13  12   3        5.39       25.78     16.14 o 
   1  13   3       20.16       35.43      5.08 o 
   2  13   3        1.04        2.18      6.68 o 
   3  13   3        1.68       -0.43      7.35 o 
   4  13   3       92.18       82.62     14.93 o 
   5  13   3      281.74      276.08     15.71 o 
   6  13   3       41.65       33.59     14.46 o 
   7  13   3        0.01       -7.41      7.87 o 
   8  13   3       17.63        8.89      9.27 o 
   9  13   3       29.38       22.80     11.91 o 
  10  13   3      152.65      192.83     48.25 o 
  11  13   3      106.60       72.44     19.30 o 
  12  13   3       33.32       28.67     19.91 o 
   0  14   3       35.25       39.74     11.39 o 
   1  14   3        7.68       12.54      5.76 o 
   2  14   3       29.02       26.67     11.06 o 
   3  14   3        0.08       10.58      7.98 o 
   4  14   3      135.85      133.56     12.54 o 
   5  14   3        4.33        3.03      7.87 o 
   6  14   3       17.58       15.20      9.50 o 
   7  14   3        1.18       -1.11      8.57 o 
   8  14   3      116.96      121.23     14.11 o 
   9  14   3       20.48       11.13     13.20 o 
  10  14   3       26.75       36.51     16.89 o 
  11  14   3        0.38        2.41     14.50 o 
   1  15   3       20.83        2.86      6.92 o 
   2  15   3      214.88      220.14     18.63 o 
   3  15   3       26.64       10.96      8.30 o 
   4  15   3       26.87       20.99      9.50 o 
   5  15   3        0.53       -8.36      8.36 o 
   6  15   3       10.49        7.48      9.50 o 
   7  15   3        1.27        0.21     12.17 o 
   8  15   3       37.68       32.08     14.43 o 
   9  15   3       12.27       25.47     20.51 o 
  10  15   3        1.34       10.01     14.43 o 
   0  16   3       82.12       80.42     17.49 o 
   1  16   3       95.93       97.52     10.85 o 
   2  16   3       34.10       36.22     10.66 o 
   3  16   3       11.52        7.24     11.94 o 
   4  16   3       56.57       69.68     12.06 o 
   5  16   3        0.94       -6.64     11.09 o 
   6  16   3        8.46       31.37     20.51 o 
   7  16   3        1.94       -9.19     13.27 o 
   8  16   3       62.42       49.40     16.14 o 
   9  16   3       25.26       28.20     15.63 o 
   1  17   3       20.79       21.80      8.82 o 
   2  17   3        4.78        3.21      9.91 o 
   3  17   3       18.77       17.55     10.62 o 
   4  17   3        3.80        7.24     18.10 o 
   5  17   3       42.16       53.08     22.92 o 
   6  17   3        0.11        2.41     18.10 o 
   7  17   3       19.35       21.71     15.35 o 
   8  17   3        1.14       11.39     15.28 o 
   0  18   3        9.14       22.66     13.57 o 
   1  18   3       15.93       24.77     11.59 o 
   2  18   3       51.82       17.46     15.68 o 
   3  18   3       38.97       32.78     18.70 o 
   4  18   3        4.47       10.86     18.10 o 
   5  18   3        2.72       -7.24     19.30 o 
   6  18   3        0.63      -12.06     18.10 o 
   7  18   3       29.90       44.64     24.13 o 
   1  19   3        6.57       28.95     22.92 o 
   2  19   3       54.34       55.68     16.49 o 
   3  19   3        0.07        0.45     13.57 o 
   4  19   3       19.43       -2.41     14.50 o 
   5  19   3        2.98        1.21     20.51 o 
   0   0   4     1519.16     1677.73     30.16 o 
   1   0   4    10079.39     9405.00     79.75 o 
   2   0   4     5791.67     5881.21     52.44 o 
   3   0   4     1241.63     1071.18     14.09 o 
   4   0   4     6900.21     7373.14     66.74 o 
   5   0   4     3256.18     3611.57     37.91 o 
   6   0   4      405.34      399.40      9.99 o 
   7   0   4     2368.26     2297.96     52.56 o 
   8   0   4      976.09      919.41     20.72 o 
   9   0   4     1424.21     1382.74     27.62 o 
  10   0   4     1670.01     1514.41     30.43 o 
  11   0   4       70.07       77.02      9.39 o 
  12   0   4        6.61        7.39      5.72 o 
  13   0   4        5.30        7.51      7.41 o 
  14   0   4       11.38       10.05      9.48 o 
  15   0   4        2.42       -4.93      8.69 o 
  16   0   4       36.69       24.50     10.80 o 
   1   1   4     6104.28     6388.13     37.11 o 
   2   1   4      109.24      140.71      3.18 o 
   3   1   4     1011.28     1044.36      9.79 o 
   4   1   4      156.24      193.39      4.59 o 
   5   1   4       18.10       10.53      2.12 o 
   6   1   4     3585.56     3590.12     44.19 o 
   7   1   4      362.82      383.50      9.63 o 
   8   1   4      130.62      117.76      5.33 o 
   9   1   4        0.05        2.81      3.32 o 
  10   1   4      129.29       94.73      7.92 o 
  11   1   4       88.21       83.09      7.73 o 
  12   1   4        8.64        2.60      4.80 o 
  13   1   4        0.62        4.10      4.94 o 
  14   1   4       35.66       30.83      6.75 o 
  15   1   4       14.71       10.54      6.58 o 
  16   1   4       11.11       17.97      7.31 o 
   0   2   4    64597.46    56898.56   1008.63 o 
   1   2   4      139.25      174.19      2.68 o 
   2   2   4     9253.76     9353.08     56.79 o 
   3   2   4     4969.09     5224.15     36.45 o 
   4   2   4     2527.75     2671.45     21.58 o 
   5   2   4      170.55      172.42      6.06 o 
   6   2   4      889.55      762.52     10.70 o 
   7   2   4     1632.81     1547.04     19.94 o 
   8   2   4     1137.80     1077.99     14.42 o 
   9   2   4       55.08       48.65      4.56 o 
  10   2   4      446.89      427.77     11.81 o 
  11   2   4      512.89      528.83     13.42 o 
  12   2   4      115.90      107.34      7.82 o 
  13   2   4      104.18      121.47      8.64 o 
  14   2   4        0.13       -4.81      5.02 o 
  15   2   4       45.86       42.40      7.62 o 
  16   2   4       22.12       25.13      7.86 o 
   1   3   4     6768.83     7651.05     67.27 o 
   2   3   4     4458.10     4222.18     27.22 o 
   3   3   4     1250.35     1216.92     10.35 o 
   4   3   4     2475.58     2430.38     19.97 o 
   5   3   4     1253.98     1461.21     14.54 o 
   6   3   4     1619.88     1567.65     16.35 o 
   7   3   4     1350.28     1570.61     18.91 o 
   8   3   4       39.35       39.12      4.60 o 
   9   3   4       43.38       36.55      5.16 o 
  10   3   4      290.81      267.95      9.98 o 
  11   3   4      387.03      363.19     11.32 o 
  12   3   4      110.19       99.63      7.70 o 
  13   3   4       11.26       23.97      5.86 o 
  14   3   4      109.37      109.96      8.88 o 
  15   3   4        1.77        1.36      6.34 o 
  16   3   4      182.74      196.78     23.45 o 
   0   4   4    18265.01    18015.57    176.86 o 
   1   4   4       42.84       60.07      3.88 o 
   2   4   4     1587.47     1735.98     21.59 o 
   3   4   4     2286.32     2287.92     20.10 o 
   4   4   4      649.87      706.92      7.08 o 
   5   4   4     1058.97     1353.51     16.24 o 
   6   4   4     3120.65     3235.80     25.02 o 
   7   4   4      484.81      402.69      8.35 o 
   8   4   4      306.82      316.63     11.06 o 
   9   4   4      161.40      143.84      8.00 o 
  10   4   4       38.67       58.35      6.02 o 
  11   4   4        3.73        0.54      4.42 o 
  12   4   4      110.46      101.50      7.60 o 
  13   4   4       90.41       86.02      9.53 o 
  14   4   4      105.18      107.31      9.84 o 
  15   4   4       15.17       14.53      7.48 o 
   1   5   4     1696.88     1726.77     15.97 o 
   2   5   4      728.06      786.19      9.53 o 
   3   5   4     1681.79     1758.41     21.53 o 
   4   5   4     3523.10     3589.54     29.90 o 
   5   5   4       70.25       58.61      3.02 o 
   6   5   4      504.41      403.26      6.02 o 
   7   5   4      540.55      520.45      8.26 o 
   8   5   4      688.98      579.71     10.94 o 
   9   5   4     1758.91     1705.15     25.18 o 
  10   5   4        2.22        3.04      4.29 o 
  11   5   4       24.59       29.19      6.01 o 
  12   5   4        7.63        4.46      5.23 o 
  13   5   4       30.87       39.36      8.07 o 
  14   5   4      432.82      478.28     30.46 o 
  15   5   4        0.11        2.05      7.52 o 
   0   6   4      664.57      751.26     16.99 o 
   1   6   4      212.33      210.32      7.58 o 
   2   6   4     1399.76     1757.58     21.49 o 
   3   6   4      367.82      374.64      8.93 o 
   4   6   4     3285.21     3314.80     36.93 o 
   5   6   4      850.15      765.29     13.44 o 
   6   6   4      747.79      845.35     10.97 o 
   7   6   4       53.79       46.28      4.50 o 
   8   6   4     5683.87     5653.63     64.24 o 
   9   6   4      168.62      142.39      8.93 o 
  10   6   4     1907.51     2082.75     31.14 o 
  11   6   4       26.70       11.99      5.31 o 
  12   6   4        1.08       -0.41      4.80 o 
  13   6   4        0.09       -3.09      5.39 o 
  14   6   4       59.14       63.67     11.80 o 
  15   6   4        5.04       11.48      6.53 o 
   1   7   4     4615.85     5140.96     41.09 o 
   2   7   4      172.43      168.86      6.78 o 
   3   7   4     2116.81     2412.65     28.92 o 
   4   7   4     1991.90     2086.74     26.98 o 
   5   7   4     2817.81     3184.29     40.05 o 
   6   7   4     1366.79     1331.49     22.19 o 
   7   7   4       17.42       30.82      9.77 o 
   8   7   4      296.67      301.00     10.31 o 
   9   7   4      665.44      720.22     14.36 o 
  10   7   4      236.72      223.45      6.67 o 
  11   7   4        3.75       -1.43      3.42 o 
  12   7   4        0.16        4.36      4.27 o 
  13   7   4        0.22       -4.14      4.14 o 
  14   7   4        3.58       -1.47      4.83 o 
  15   7   4       33.90       33.02     14.63 o 
   0   8   4     7251.08     7287.58     81.47 o 
   1   8   4     4265.95     4194.12     35.73 o 
   2   8   4      303.20      310.32     13.41 o 
   3   8   4      932.71      805.46     15.13 o 
   4   8   4     1563.88     1673.21     23.87 o 
   5   8   4      592.06      534.67     13.17 o 
   6   8   4      176.71      163.57      9.20 o 
   7   8   4      128.09      116.48      8.42 o 
   8   8   4       17.19       14.11      5.81 o 
   9   8   4       16.33        9.13      8.41 o 
  10   8   4      687.47      715.84     30.82 o 
  11   8   4        5.07       15.64      8.83 o 
  12   8   4      124.95      133.04     14.59 o 
  13   8   4       20.66       38.21     12.89 o 
  14   8   4        0.24        3.62     10.45 o 
   1   9   4     2768.33     2654.56     26.00 o 
   2   9   4      145.22      147.35     10.27 o 
   3   9   4       23.80       33.84      5.18 o 
   4   9   4        6.43        1.71      4.06 o 
   5   9   4      827.31      751.17     16.33 o 
   6   9   4       12.36       16.00      5.92 o 
   7   9   4       47.13       45.32      9.00 o 
   8   9   4       92.43      115.14     11.84 o 
   9   9   4        0.28        4.10      8.64 o 
  10   9   4       18.68        6.65      8.51 o 
  11   9   4       18.80       27.28     10.08 o 
  12   9   4        0.42        0.21      9.39 o 
  13   9   4        1.18       -3.83     10.16 o 
  14   9   4       89.23      105.79     16.18 o 
   0  10   4      915.91     1034.13     21.99 o 
   1  10   4      502.23      521.99     10.15 o 
   2  10   4      214.61      228.72      9.67 o 
   3  10   4     1092.29     1208.18     20.67 o 
   4  10   4        2.01        1.56      4.77 o 
   5  10   4      204.68      215.28     24.30 o 
   6  10   4        0.33        1.92      6.90 o 
   7  10   4        8.72       10.34      7.87 o 
   8  10   4       53.25       45.29      9.97 o 
   9  10   4        0.13       -7.18      7.18 o 
  10  10   4      192.96      203.08     15.92 o 
  11  10   4        0.42       -3.56     10.22 o 
  12  10   4      217.03      286.96     20.10 o 
  13  10   4       14.44       16.33     11.00 o 
  14  10   4       74.64      101.37     17.64 o 
   1  11   4       11.21        7.66      3.45 o 
   2  11   4        0.01       -1.71      4.74 o 
   3  11   4        4.93       -2.32      6.39 o 
   4  11   4     1095.83     1026.30     25.49 o 
   5  11   4       12.67        8.44      9.95 o 
   6  11   4      309.79      254.50     14.85 o 
   7  11   4       35.49       26.96      9.46 o 
   8  11   4      129.62      116.60     16.39 o 
   9  11   4      184.08      157.34     14.71 o 
  10  11   4      126.38      145.55     14.96 o 
  11  11   4       28.15       21.02     11.21 o 
  12  11   4       73.88       90.73     14.71 o 
  13  11   4        8.57        2.20     11.44 o 
   0  12   4       29.61       59.76      8.10 o 
   1  12   4       82.81       61.62      5.11 o 
   2  12   4      200.18      183.30     11.89 o 
   3  12   4        4.91       10.27      6.99 o 
   4  12   4      125.85      150.39     12.02 o 
   5  12   4      105.25       86.30     11.00 o 
   6  12   4       77.16       92.16     14.61 o 
   7  12   4       11.18       19.43      8.80 o 
   8  12   4        3.19       12.68     10.66 o 
   9  12   4        0.92        7.60      9.50 o 
  10  12   4      106.59      116.73     16.71 o 
  11  12   4        3.26       -6.65      9.75 o 
  12  12   4        4.19      -10.89     14.06 o 
   1  13   4      321.50      317.73     11.75 o 
   2  13   4      101.34      135.89     11.51 o 
   3  13   4       20.02       23.33      8.30 o 
   4  13   4       91.30       81.93     10.80 o 
   5  13   4        2.63       13.59      8.12 o 
   6  13   4      445.44      407.50     24.80 o 
   7  13   4       14.36       24.07      9.50 o 
   8  13   4        1.08        4.95      9.21 o 
   9  13   4        4.00       -0.24      9.17 o 
  10  13   4        7.20        3.91     10.58 o 
  11  13   4        1.46       -0.45     22.92 o 
  12  13   4       55.34      111.27     29.56 o 
   0  14   4      523.94      569.26     25.92 o 
   1  14   4       13.23       -0.90      7.66 o 
   2  14   4      213.45      253.28     14.71 o 
   3  14   4       34.69       36.22      9.21 o 
   4  14   4       17.37       12.29      8.80 o 
   5  14   4       34.98       38.90      9.87 o 
   6  14   4      155.27      170.76     14.63 o 
   7  14   4      159.38      171.31     15.05 o 
   8  14   4        1.67        3.87     12.29 o 
   9  14   4        1.73        0.56     10.20 o 
  10  14   4        0.32      -13.81     16.89 o 
  11  14   4       20.10      -13.65     13.65 o 
   1  15   4        2.40        5.82      7.45 o 
   2  15   4       31.02       69.57     11.71 o 
   3  15   4        7.73       19.91     11.94 o 
   4  15   4       46.75       70.59     11.52 o 
   5  15   4       28.49       20.58      9.87 o 
   6  15   4       80.05      110.50     13.38 o 
   7  15   4        0.94       -4.64      9.50 o 
   8  15   4        0.36       -5.87     12.71 o 
   9  15   4        0.91       -2.12     12.35 o 
  10  15   4       25.15       36.79     16.21 o 
   0  16   4       60.81       60.65     30.76 o 
   1  16   4       14.37        7.98      8.36 o 
   2  16   4       69.21       39.02     10.86 o 
   3  16   4       46.20       51.33     14.06 o 
   4  16   4        4.58      -14.43     24.73 o 
   5  16   4       17.74       17.94     26.54 o 
   6  16   4       40.27       31.02     11.59 o 
   7  16   4       57.43       62.63     16.89 o 
   8  16   4       70.77       70.56     17.35 o 
   9  16   4        0.43       14.03     19.30 o 
   1  17   4        2.16       -2.03      9.75 o 
   2  17   4       94.80       79.60     13.36 o 
   3  17   4        0.19        6.67      9.75 o 
   4  17   4        7.24       11.46     12.80 o 
   5  17   4       10.82       16.89     19.30 o 
   6  17   4        2.02       42.22     21.71 o 
   7  17   4       23.07        0.00     20.51 o 
   8  17   4        4.10       -7.24     19.30 o 
   0  18   4       62.64       93.25     17.00 o 
   1  18   4        0.96        7.68     11.10 o 
   2  18   4        6.07       11.15     11.59 o 
   3  18   4       25.82       40.43     21.71 o 
   4  18   4        4.14       16.19     14.06 o 
   5  18   4        1.40       -4.83     18.10 o 
   6  18   4        0.00        1.21     19.30 o 
   7  18   4        3.66       -3.62     21.71 o 
   1  19   4        6.88        9.69     14.76 o 
   2  19   4       12.78       18.10     14.50 o 
   3  19   4       16.68       24.13     15.76 o 
   4  19   4        2.38      -11.79     13.20 o 
   5  19   4       15.56        1.21     20.51 o 
   1   1   5    10596.16    10340.12     58.73 o 
   2   1   5        1.15        5.57      1.40 o 
   3   1   5      148.70      147.63      3.63 o 
   4   1   5      376.40      316.13      6.16 o 
   5   1   5      100.75       64.06      3.25 o 
   6   1   5     2335.84     2267.72     19.96 o 
   7   1   5     1250.80     1225.26     14.97 o 
   8   1   5      316.26      285.37     10.03 o 
   9   1   5      590.43      618.45     11.80 o 
  10   1   5       25.13       19.50      4.63 o 
  11   1   5      689.99      679.28     12.75 o 
  12   1   5      146.29      152.27      8.15 o 
  13   1   5      128.01      117.75      8.04 o 
  14   1   5       19.57       14.02      5.40 o 
  15   1   5       18.59       18.19      6.93 o 
  16   1   5        1.07        4.79      7.06 o 
   0   2   5      180.21      176.01      5.68 o 
   1   2   5     7542.91     7668.60     44.41 o 
   2   2   5      852.62      778.08      7.66 o 
   3   2   5      705.40      676.96      7.61 o 
   4   2   5      255.03      325.00      5.59 o 
   5   2   5     1037.08     1001.98     13.83 o 
   6   2   5       75.09       79.43      4.03 o 
   7   2   5      236.91      295.15      7.29 o 
   8   2   5      494.39      478.59      9.90 o 
   9   2   5      186.31      156.61      6.72 o 
  10   2   5       84.56       91.35      6.19 o 
  11   2   5        1.12        2.08      4.50 o 
  12   2   5      130.37      135.36      8.55 o 
  13   2   5       78.93       80.23     10.59 o 
  14   2   5       25.79       31.13      6.17 o 
  15   2   5        0.37        0.53      5.51 o 
   1   3   5      107.73       92.51      2.91 o 
   2   3   5     2166.84     2244.43     16.51 o 
   3   3   5      190.19      200.13      4.45 o 
   4   3   5     1222.81     1310.73     12.97 o 
   5   3   5      646.93      634.66      8.97 o 
   6   3   5       31.95       37.21      3.20 o 
   7   3   5        9.02       16.48      2.99 o 
   8   3   5     1502.84     1404.15     17.24 o 
   9   3   5      705.62      672.73     13.65 o 
  10   3   5      178.75      189.00      8.52 o 
  11   3   5       85.47       83.89      7.06 o 
  12   3   5      154.70      134.66      8.42 o 
  13   3   5        0.05        3.17      5.25 o 
  14   3   5       20.55       18.11      6.43 o 
  15   3   5       69.85       76.64      8.93 o 
   0   4   5      118.23       94.63      5.56 o 
   1   4   5     7371.80     7140.87     58.06 o 
   2   4   5      882.32      816.27     13.10 o 
   3   4   5     1806.13     1855.42     17.22 o 
   4   4   5     1575.48     1485.52     13.83 o 
   5   4   5     2066.14     1880.23     22.36 o 
   6   4   5      318.04      355.59      7.18 o 
   7   4   5      396.75      368.99      8.89 o 
   8   4   5     1682.58     1695.07     21.29 o 
   9   4   5      214.90      188.60      9.23 o 
  10   4   5       52.81       34.84      5.35 o 
  11   4   5        0.02       -4.11      4.11 o 
  12   4   5        9.27        1.83      4.87 o 
  13   4   5      308.65      296.20     12.92 o 
  14   4   5        3.61        3.90      6.48 o 
  15   4   5      158.32      165.13     11.81 o 
   1   5   5      175.73      172.76      7.14 o 
   2   5   5     5332.10     5800.46     66.02 o 
   3   5   5      278.91      247.58      4.59 o 
   4   5   5       75.46       92.98      3.56 o 
   5   5   5      297.92      240.59      6.56 o 
   6   5   5      663.94      713.97      8.35 o 
   7   5   5      269.56      252.54      7.38 o 
   8   5   5      502.22      548.35     11.54 o 
   9   5   5       70.58       71.91      5.86 o 
  10   5   5      222.15      218.45      8.66 o 
  11   5   5       33.33       34.69      6.20 o 
  12   5   5        6.85       12.44      6.58 o 
  13   5   5      108.40       92.87     10.30 o 
  14   5   5        0.18       10.60      7.56 o 
  15   5   5       41.01       47.32      8.35 o 
   0   6   5     5603.20     6519.96     71.80 o 
   1   6   5       50.85       51.27      2.72 o 
   2   6   5     1993.32     2160.41     32.04 o 
   3   6   5     5335.02     5242.80     51.93 o 
   4   6   5     1483.74     1844.58     20.86 o 
   5   6   5      716.93      678.57     16.63 o 
   6   6   5      176.99      225.28      7.24 o 
   7   6   5        0.23        3.99      3.78 o 
   8   6   5      975.57     1010.90     16.57 o 
   9   6   5        1.89       -4.04      4.04 o 
  10   6   5      358.24      437.69     12.65 o 
  11   6   5      203.42      187.69     13.93 o 
  12   6   5        0.60       -2.66      5.92 o 
  13   6   5       57.32       46.27      6.97 o 
  14   6   5        2.45       10.58      6.26 o 
  15   6   5       57.89       50.46      7.70 o 
   1   7   5     1703.83     1832.29     18.22 o 
   2   7   5     7198.85     7459.21     86.37 o 
   3   7   5       48.45       72.05      6.09 o 
   4   7   5      378.23      326.71      8.71 o 
   5   7   5     1076.93     1193.74     19.47 o 
   6   7   5      318.50      319.95     21.07 o 
   7   7   5      224.99      196.18      6.30 o 
   8   7   5      541.62      539.23     11.85 o 
   9   7   5      157.88      161.66     12.02 o 
  10   7   5      265.44      247.55     10.71 o 
  11   7   5      114.60      134.91      9.87 o 
  12   7   5       34.24       31.56      5.08 o 
  13   7   5        0.43       -3.32      4.34 o 
  14   7   5       35.08       19.66      5.42 o 
  15   7   5        1.80        2.30      7.92 o 
   0   8   5      700.01      595.26     28.31 o 
   1   8   5      389.52      356.38      7.65 o 
   2   8   5      148.25      147.05     10.93 o 
   3   8   5      536.95      655.31     12.73 o 
   4   8   5        6.08        4.09      3.55 o 
   5   8   5       18.97       28.68      6.73 o 
   6   8   5       39.02       32.69      6.65 o 
   7   8   5      350.99      289.06     18.02 o 
   8   8   5        8.05       -0.30      6.90 o 
   9   8   5       54.99       37.15      9.70 o 
  10   8   5       13.02        4.64      9.71 o 
  11   8   5        4.38       -7.64      8.36 o 
  12   8   5       25.21       36.22     11.00 o 
  13   8   5       47.93       42.22     15.35 o 
  14   8   5        0.07       14.30     10.86 o 
   1   9   5      486.65      478.69     12.32 o 
   2   9   5        8.73        2.28      3.90 o 
   3   9   5      673.87      678.72     13.78 o 
   4   9   5      239.89      240.67      8.91 o 
   5   9   5      309.08      295.68     14.38 o 
   6   9   5       16.51        8.44      6.96 o 
   7   9   5        9.65        8.97      7.81 o 
   8   9   5      165.74      169.38     13.45 o 
   9   9   5       45.52       43.98      9.87 o 
  10   9   5       64.84       85.73     15.09 o 
  11   9   5      487.01      587.75     24.76 o 
  12   9   5        0.28        2.71      9.27 o 
  13   9   5       41.24       59.70     12.76 o 
  14   9   5        7.43       26.79     13.14 o 
   0  10   5      280.74      269.16     12.26 o 
   1  10   5       64.89       69.27      4.60 o 
   2  10   5        0.00        0.03      4.19 o 
   3  10   5      560.77      514.12     17.20 o 
   4  10   5        1.06        2.31      6.55 o 
   5  10   5      372.11      362.20     35.76 o 
   6  10   5       53.17       35.47      8.69 o 
   7  10   5       41.03       38.10      9.27 o 
   8  10   5        0.01        2.10      7.41 o 
   9  10   5      126.73      126.36     13.09 o 
  10  10   5        0.81       -7.39      7.98 o 
  11  10   5      197.93      231.01     17.81 o 
  12  10   5        6.69       12.98     10.90 o 
  13  10   5       13.07       24.89     11.80 o 
   1  11   5      251.32      196.80      6.82 o 
   2  11   5        0.09        0.16      6.01 o 
   3  11   5        4.27       -2.81      5.83 o 
   4  11   5      180.18      207.95     22.57 o 
   5  11   5      338.61      313.47     15.78 o 
   6  11   5        0.22       -3.92      6.71 o 
   7  11   5        8.26       -0.16      7.41 o 
   8  11   5       79.89       78.35     11.56 o 
   9  11   5       75.31       44.11     18.04 o 
  10  11   5       35.26       32.15     10.86 o 
  11  11   5       14.58       -2.93     11.78 o 
  12  11   5        0.13       -4.40     10.58 o 
  13  11   5       35.92       37.46     13.65 o 
   0  12   5      144.74      126.32     26.54 o 
   1  12   5      204.99      199.91      9.55 o 
   2  12   5       40.48       47.04     10.52 o 
   3  12   5       36.06       47.42      8.61 o 
   4  12   5      126.29      110.03     12.57 o 
   5  12   5      329.79      345.32     24.24 o 
   6  12   5        1.52       -1.22      7.60 o 
   7  12   5      364.27      365.87     18.56 o 
   8  12   5        2.81       -8.30      8.30 o 
   9  12   5        0.04       -8.80      8.80 o 
  10  12   5        0.04       -7.66     12.04 o 
  11  12   5      226.34      278.44     28.10 o 
  12  12   5        6.67       12.87     11.84 o 
   1  13   5       69.33       61.45      8.79 o 
   2  13   5      719.06      736.04     22.19 o 
   3  13   5      199.64      241.93     14.37 o 
   4  13   5       22.31       29.02      9.21 o 
   5  13   5        0.80       -3.89      7.87 o 
   6  13   5       12.81        4.79      8.57 o 
   7  13   5       48.70       73.14     11.80 o 
   8  13   5       31.55       19.32     10.10 o 
   9  13   5       23.51       18.54     10.80 o 
  10  13   5        2.33        8.49     10.32 o 
  11  13   5        2.17       -6.17     11.02 o 
  12  13   5        0.38        2.41     14.43 o 
   0  14   5       60.07       61.40     13.57 o 
   1  14   5        0.86       -2.51      6.84 o 
   2  14   5      213.35      212.13     15.75 o 
   3  14   5        5.24        5.84     10.64 o 
   4  14   5       43.38       48.50     14.27 o 
   5  14   5       80.47       79.90     11.56 o 
   6  14   5        4.86       14.95      9.17 o 
   7  14   5      138.08      151.59     15.26 o 
   8  14   5        0.36        2.08      9.50 o 
   9  14   5       38.66       31.26     21.35 o 
  10  14   5        0.02      -10.86     10.86 o 
  11  14   5        0.69       -1.54     13.90 o 
   1  15   5        1.69       -4.03      7.22 o 
   2  15   5       85.79       84.85     12.21 o 
   3  15   5        9.47        1.30     14.48 o 
   4  15   5        3.53        8.89     12.06 o 
   5  15   5        0.79        7.87     14.08 o 
   6  15   5       31.04       24.94     10.40 o 
   7  15   5       19.83       16.53     10.40 o 
   8  15   5       45.35       42.22     12.21 o 
   9  15   5        4.98       -3.97     13.20 o 
  10  15   5       41.49       32.64     15.76 o 
   0  16   5       37.37       51.31     14.43 o 
   1  16   5        1.53        4.09      8.19 o 
   2  16   5       25.08       37.64     11.80 o 
   3  16   5       48.97       32.94     14.59 o 
   4  16   5       76.68       73.59     15.76 o 
   5  16   5        0.38      -10.25     11.85 o 
   6  16   5        0.02       -1.21     11.85 o 
   7  16   5        0.85        6.11     12.71 o 
   8  16   5        1.46       21.89     14.91 o 
   9  16   5       23.10       25.40     30.76 o 
   1  17   5        7.53       24.68     11.36 o 
   2  17   5       15.98       28.01     15.01 o 
   3  17   5        6.27       -0.71     10.90 o 
   4  17   5        9.12       -3.33     12.35 o 
   5  17   5       23.92        0.60     12.80 o 
   6  17   5        6.05       10.86     20.51 o 
   7  17   5        0.98       21.71     21.71 o 
   8  17   5       13.44       -3.62     21.71 o 
   0  18   5        3.90       -5.95     12.46 o 
   1  18   5        2.22       -1.90     12.67 o 
   2  18   5        0.21        3.44     11.10 o 
   3  18   5        5.60        1.82     11.80 o 
   4  18   5        2.76       -4.90     14.06 o 
   5  18   5        4.35       -3.62     19.30 o 
   6  18   5        3.86       18.10     20.51 o 
   1  19   5      100.87       79.83     15.08 o 
   2  19   5       14.94       20.47     15.28 o 
   3  19   5       24.50       20.72     16.62 o 
   4  19   5        1.49       -0.23     13.57 o 
   0   0   6    21080.89    20617.95    241.78 o 
   1   0   6      293.35      385.24      6.76 o 
   2   0   6     1364.77     1609.21     18.94 o 
   3   0   6     5902.06     5877.81     54.69 o 
   4   0   6     8854.89     8920.45     80.59 o 
   5   0   6     5260.11     5255.04     52.24 o 
   6   0   6      947.51      977.68     17.05 o 
   7   0   6     1079.78      871.54     16.82 o 
   8   0   6     5135.81     4931.07     54.00 o 
   9   0   6        5.92       -0.04      4.77 o 
  10   0   6      228.89      244.98     17.06 o 
  11   0   6       52.13       46.87      7.15 o 
  12   0   6       17.21       18.50      6.31 o 
  13   0   6       18.18       15.83      6.96 o 
  14   0   6      145.99      162.01     14.88 o 
  15   0   6       15.92       36.44     10.81 o 
   1   1   6      113.57       80.05      2.35 o 
   2   1   6     3974.68     4167.09     30.31 o 
   3   1   6     2277.44     2386.26     18.63 o 
   4   1   6       12.89       16.76      2.03 o 
   5   1   6        6.21       12.92      2.42 o 
   6   1   6        3.15        3.06      2.07 o 
   7   1   6       10.69       20.38      3.01 o 
   8   1   6        5.32        3.06      2.95 o 
   9   1   6     2970.76     2857.59     26.79 o 
  10   1   6      143.80      143.84      6.56 o 
  11   1   6       94.99       92.49      6.05 o 
  12   1   6       36.06       37.12      5.10 o 
  13   1   6       98.05      111.43      7.79 o 
  14   1   6        1.73        3.26      5.41 o 
  15   1   6       72.13       77.51      8.98 o 
   0   2   6      243.85      221.74      5.28 o 
   1   2   6      968.33     1082.89      9.34 o 
   2   2   6     4630.73     5082.88     33.40 o 
   3   2   6     1753.12     1742.16     14.75 o 
   4   2   6     3080.78     3208.11     24.10 o 
   5   2   6        9.12       20.40      4.47 o 
   6   2   6        0.49        1.28      2.02 o 
   7   2   6      683.51      689.92     10.82 o 
   8   2   6     3525.66     3589.00     30.23 o 
   9   2   6        1.02        7.47      3.79 o 
  10   2   6     1564.56     1663.64     19.83 o 
  11   2   6        4.42        3.61      3.82 o 
  12   2   6       13.96        5.22      4.39 o 
  13   2   6      184.66      188.44     14.09 o 
  14   2   6       14.00       22.59      6.01 o 
  15   2   6      198.11      211.55     12.41 o 
   1   3   6     1594.66     1537.48     10.95 o 
   2   3   6     1098.02     1103.75      8.40 o 
   3   3   6     8157.85     8875.48     52.07 o 
   4   3   6       89.24      100.31      3.48 o 
   5   3   6       25.57       48.76      3.00 o 
   6   3   6     1392.13     1453.00     15.89 o 
   7   3   6      180.93      176.34      5.97 o 
   8   3   6       16.89       25.74      3.97 o 
   9   3   6     4887.86     4792.17     41.59 o 
  10   3   6      690.90      668.34     14.59 o 
  11   3   6       13.09       13.62      4.98 o 
  12   3   6       28.11       32.76      5.49 o 
  13   3   6        0.02       -3.59      4.80 o 
  14   3   6      178.96      205.29     13.79 o 
  15   3   6      148.99      194.32     11.44 o 
   0   4   6     6599.17     6747.20     62.07 o 
   1   4   6      465.34      469.71      7.44 o 
   2   4   6      834.30      820.42      7.94 o 
   3   4   6      937.75      918.86      9.79 o 
   4   4   6     4353.54     4445.26     30.55 o 
   5   4   6      256.72      228.66      6.50 o 
   6   4   6      564.63      539.70      9.56 o 
   7   4   6      312.13      270.86      7.06 o 
   8   4   6       81.88       79.43      5.62 o 
   9   4   6       19.60       26.56      6.11 o 
  10   4   6      165.30      167.77     10.61 o 
  11   4   6       14.60        6.61      5.66 o 
  12   4   6      153.09      149.96      9.79 o 
  13   4   6        8.04        1.31      6.06 o 
  14   4   6        0.01       -5.42      5.42 o 
  15   4   6        1.37        3.36      6.30 o 
   1   5   6     1181.60     1179.03     17.53 o 
   2   5   6       46.63       36.66      3.04 o 
   3   5   6      184.34      197.20      8.74 o 
   4   5   6      595.12      572.95      8.48 o 
   5   5   6       32.66       27.35      3.08 o 
   6   5   6      698.95      698.15     13.03 o 
   7   5   6      556.72      559.53     10.68 o 
   8   5   6      817.35      842.73     18.43 o 
   9   5   6      567.82      577.92     15.29 o 
  10   5   6      188.62      191.78      8.47 o 
  11   5   6      235.68      203.00     11.25 o 
  12   5   6      101.89      103.00      9.93 o 
  13   5   6       11.75       10.90      7.31 o 
  14   5   6       62.43       67.71     10.05 o 
  15   5   6       37.06       52.57      9.24 o 
   0   6   6    20851.25    22084.51    218.53 o 
   1   6   6      204.87      227.16      7.99 o 
   2   6   6     6568.87     7189.97     81.26 o 
   3   6   6     1331.53     1306.98     19.79 o 
   4   6   6      404.58      389.88      6.27 o 
   5   6   6       10.88       13.02      2.66 o 
   6   6   6     2705.66     2852.60     27.38 o 
   7   6   6      508.10      541.47      8.17 o 
   8   6   6      951.64      952.39     23.47 o 
   9   6   6      357.28      321.66     11.51 o 
  10   6   6       97.63       69.67      7.31 o 
  11   6   6       35.58       33.13      6.84 o 
  12   6   6      103.01       74.38      8.68 o 
  13   6   6       97.64      103.94     10.07 o 
  14   6   6       39.32       38.41      7.29 o 
  15   6   6      113.30      138.93     10.06 o 
   1   7   6     2592.63     2756.31     24.47 o 
   2   7   6       89.43       71.57      6.68 o 
   3   7   6      254.05      305.66     12.59 o 
   4   7   6     2287.48     2449.55     31.43 o 
   5   7   6       21.21       22.31      4.35 o 
   6   7   6      206.64      189.34      8.34 o 
   7   7   6       26.90       20.49      7.41 o 
   8   7   6      473.85      404.84     18.08 o 
   9   7   6      376.56      378.89     31.58 o 
  10   7   6       74.79       83.03     11.59 o 
  11   7   6      536.53      545.09     11.94 o 
  12   7   6      106.50      113.97      6.86 o 
  13   7   6       89.32       90.50     11.70 o 
  14   7   6        1.53       11.99      8.53 o 
   0   8   6     4335.54     4388.49     54.30 o 
   1   8   6      940.90      828.49     15.14 o 
   2   8   6       52.28       56.97      6.73 o 
   3   8   6     2367.40     2554.68     55.07 o 
   4   8   6       22.98       30.69      6.78 o 
   5   8   6      197.30      164.92     10.80 o 
   6   8   6      313.39      289.52     14.38 o 
   7   8   6      720.51      736.90     42.13 o 
   8   8   6      123.43      114.16     16.96 o 
   9   8   6       63.36       69.72     11.72 o 
  10   8   6        5.71       10.86      8.36 o 
  11   8   6      121.54      120.32      7.96 o 
  12   8   6      102.21       99.27      8.95 o 
  13   8   6       45.92       64.18     13.30 o 
  14   8   6        8.87       -5.49     11.50 o 
   1   9   6        1.50       -0.18      2.87 o 
   2   9   6      315.24      295.68     11.53 o 
   3   9   6      192.44      207.72     11.18 o 
   4   9   6      903.37     1008.57     24.23 o 
   5   9   6       13.70        6.02      8.82 o 
   6   9   6       25.10        7.20      7.41 o 
   7   9   6       14.39        7.67      7.41 o 
   8   9   6        0.61        0.47      6.65 o 
   9   9   6       12.96        1.21      8.11 o 
  10   9   6        1.35       -7.84      9.81 o 
  11   9   6       29.06       13.24     13.93 o 
  12   9   6        9.21       10.76     10.40 o 
  13   9   6       22.98       33.95     12.50 o 
  14   9   6       15.74       20.18     12.95 o 
   0  10   6       33.29       40.20      6.33 o 
   1  10   6       22.91       38.10      3.82 o 
   2  10   6      613.93      628.22     18.26 o 
   3  10   6        2.91       13.97     16.94 o 
   4  10   6       73.75       69.23      9.39 o 
   5  10   6      983.24     1024.58     26.41 o 
   6  10   6      134.82      151.41     12.29 o 
   7  10   6      464.19      491.22     27.24 o 
   8  10   6       76.96       60.88     13.52 o 
   9  10   6        2.26        4.83      8.36 o 
  10  10   6        5.11        6.91      9.27 o 
  11  10   6        0.01       -2.20      9.50 o 
  12  10   6        2.00        2.80     11.00 o 
  13  10   6       17.34       25.48     12.21 o 
   1  11   6     1545.93     1626.99     24.55 o 
   2  11   6      435.87      359.72     20.52 o 
   3  11   6       50.14       47.94     14.58 o 
   4  11   6      375.68      376.16     19.00 o 
   5  11   6      668.15      695.27     24.93 o 
   6  11   6       30.19       21.34      8.51 o 
   7  11   6      146.08      169.68     23.13 o 
   8  11   6       75.10       53.88     14.60 o 
   9  11   6       22.17       17.95      9.91 o 
  10  11   6       31.80       40.89     13.90 o 
  11  11   6      139.44      162.94     16.91 o 
  12  11   6        7.15       -5.94     13.10 o 
  13  11   6       76.57       84.67     15.52 o 
   0  12   6        3.25        5.09      9.78 o 
   1  12   6      165.61      182.30     15.71 o 
   2  12   6       34.65       20.97      7.62 o 
   3  12   6      113.48      116.54     10.97 o 
   4  12   6       90.12      129.92     12.24 o 
   5  12   6       95.72      104.05     11.51 o 
   6  12   6       19.51       10.86      8.30 o 
   7  12   6        1.09        4.79      8.30 o 
   8  12   6        0.80       -7.12      8.46 o 
   9  12   6        9.14        9.27      9.70 o 
  10  12   6        7.77        6.27      9.70 o 
  11  12   6       32.56       22.87     17.93 o 
  12  12   6       20.21       24.96     12.59 o 
   1  13   6      817.86      925.24     31.17 o 
   2  13   6      216.66      190.09     20.88 o 
   3  13   6       75.81       52.17      9.87 o 
   4  13   6      434.36      457.97     26.62 o 
   5  13   6       40.38       51.64     10.40 o 
   6  13   6       39.94       32.34     10.29 o 
   7  13   6       18.03       30.46     12.58 o 
   8  13   6        4.58        8.93      9.50 o 
   9  13   6        2.84        8.13     10.16 o 
  10  13   6        1.10       -4.18     10.40 o 
  11  13   6        3.23       -2.21     12.75 o 
   0  14   6       39.92       42.22     12.80 o 
   1  14   6       24.25       32.53     10.10 o 
   2  14   6        4.15        1.98      9.17 o 
   3  14   6       61.12       56.07     16.29 o 
   4  14   6       21.74        8.07     10.99 o 
   5  14   6        0.03        6.01      8.32 o 
   6  14   6        0.74       -3.02      8.57 o 
   7  14   6        0.30        0.53      9.27 o 
   8  14   6       20.19       26.83     11.36 o 
   9  14   6        0.12       -9.39      9.39 o 
  10  14   6       53.42       55.65     13.61 o 
  11  14   6        4.10       16.30     15.76 o 
   1  15   6       16.89        2.34      8.01 o 
   2  15   6       42.69       63.49     12.06 o 
   3  15   6        2.23      -10.56     10.56 o 
   4  15   6        0.96       -8.73     10.43 o 
   5  15   6       38.03       17.49     13.65 o 
   6  15   6        5.86       13.58     20.51 o 
   7  15   6       11.96        9.62     13.93 o 
   8  15   6        4.25       15.47     11.42 o 
   9  15   6       40.02       28.91     12.72 o 
  10  15   6        9.04       15.29     15.76 o 
   0  16   6       59.33       20.67     12.71 o 
   1  16   6      175.10      171.57     16.41 o 
   2  16   6      120.64      111.67     14.52 o 
   3  16   6       86.63       43.95     13.81 o 
   4  16   6        1.96      -10.68     11.85 o 
   5  16   6       49.23       55.81     16.14 o 
   6  16   6        0.15        3.54     12.71 o 
   7  16   6       15.97        7.79     20.51 o 
   8  16   6        4.68        5.43     14.50 o 
   9  16   6        1.11      -14.48     20.51 o 
   1  17   6        3.38        8.50     10.20 o 
   2  17   6       11.94        1.32     11.18 o 
   3  17   6        0.92        6.46     10.58 o 
   4  17   6       23.50       12.67     11.10 o 
   5  17   6       27.22       23.91     14.20 o 
   6  17   6       46.67       69.59     17.47 o 
   7  17   6       13.57      -10.86     20.51 o 
   8  17   6        2.97        4.83     20.51 o 
   0  18   6        0.01        3.47     15.08 o 
   1  18   6        2.55        1.65     10.97 o 
   2  18   6        6.11       12.79     11.51 o 
   3  18   6        0.31        1.46     11.32 o 
   4  18   6        0.11        0.03     11.32 o 
   5  18   6       22.05       18.10     20.51 o 
   6  18   6        0.14       19.30     22.92 o 
   1  19   6       13.82       30.63     13.38 o 
   2  19   6        2.45      -11.54     11.71 o 
   3  19   6       10.77       -6.33     15.28 o 
   4  19   6        0.11       30.76     16.21 o 
   1   1   7     1917.09     2006.24     15.20 o 
   2   1   7    10003.08     9826.33     57.38 o 
   3   1   7       33.68       25.32      2.38 o 
   4   1   7     4329.38     4112.63     29.84 o 
   5   1   7      238.48      241.23      5.68 o 
   6   1   7        7.57        3.94      2.30 o 
   7   1   7      128.82      124.58      5.05 o 
   8   1   7       81.02       76.71      5.25 o 
   9   1   7      185.88      199.85      9.37 o 
  10   1   7       49.62       39.28      4.86 o 
  11   1   7       64.55       66.21      5.83 o 
  12   1   7       19.94       21.25      4.76 o 
  13   1   7       25.10       27.19      5.31 o 
  14   1   7       67.00       54.84      7.23 o 
  15   1   7       23.58       27.47      7.25 o 
   0   2   7     7080.49     7044.75     57.00 o 
   1   2   7      307.09      310.28      7.50 o 
   2   2   7        0.64       11.01      1.58 o 
   3   2   7      105.45      115.59      3.66 o 
   4   2   7      319.22      359.56      6.45 o 
   5   2   7      434.32      468.84      7.65 o 
   6   2   7      624.09      575.31      9.03 o 
   7   2   7       84.23       96.55      4.84 o 
   8   2   7       19.22       18.67      3.88 o 
   9   2   7       20.74       47.74      5.15 o 
  10   2   7        0.09       -3.47      3.47 o 
  11   2   7      277.98      284.43      8.95 o 
  12   2   7       43.30       25.65      4.78 o 
  13   2   7       57.94       69.00      7.05 o 
  14   2   7       10.11        4.30      5.78 o 
  15   2   7        0.02       -6.04      6.04 o 
   1   3   7      209.10      261.00      4.58 o 
   2   3   7     8899.66     8991.00     56.19 o 
   3   3   7     4346.48     5071.74     36.83 o 
   4   3   7     1858.11     1645.28     17.71 o 
   5   3   7      910.24      902.75     10.80 o 
   6   3   7        2.98        2.64      2.15 o 
   7   3   7      679.08      714.06     11.34 o 
   8   3   7      194.64      173.48      6.22 o 
   9   3   7     1363.42     1449.26     17.90 o 
  10   3   7        9.95       -1.40      3.50 o 
  11   3   7        0.01       -3.85      3.85 o 
  12   3   7       19.15        6.82      5.14 o 
  13   3   7       10.68       14.80      5.96 o 
  14   3   7       82.69       74.28      8.21 o 
  15   3   7        1.50        5.07      6.47 o 
   0   4   7     1057.42      932.91     16.57 o 
   1   4   7      416.89      431.37      5.52 o 
   2   4   7     1703.50     1550.59     12.92 o 
   3   4   7        0.50        3.34      2.05 o 
   4   4   7       15.75        4.03      2.26 o 
   5   4   7        0.84        2.88      1.80 o 
   6   4   7      296.75      279.44      7.41 o 
   7   4   7       13.55        2.49      2.63 o 
   8   4   7      318.64      298.78      8.23 o 
   9   4   7      587.99      600.31     13.26 o 
  10   4   7      788.62      717.55     15.05 o 
  11   4   7        0.12       -2.54      4.63 o 
  12   4   7       79.12       76.73      7.91 o 
  13   4   7        1.59        1.78      5.47 o 
  14   4   7       10.65       15.98      6.63 o 
  15   4   7       22.91       22.39      7.36 o 
   1   5   7     3966.63     4049.66     29.48 o 
   2   5   7      163.18      263.25      9.98 o 
   3   5   7       60.75       62.67      4.13 o 
   4   5   7       41.56       34.29      2.02 o 
   5   5   7      743.02      676.68      7.93 o 
   6   5   7      329.82      284.86      7.89 o 
   7   5   7        5.79        0.89      3.21 o 
   8   5   7      118.72      127.34      7.36 o 
   9   5   7      372.43      411.80     22.27 o 
  10   5   7       11.67       16.01      5.15 o 
  11   5   7        1.26        3.13      5.09 o 
  12   5   7       52.27       46.21      7.24 o 
  13   5   7        0.44        2.00      5.91 o 
  14   5   7       21.09       27.43      7.48 o 
  15   5   7       55.09       67.22      9.35 o 
   0   6   7     3156.26     3101.70     39.72 o 
   1   6   7     2210.73     2436.83     22.30 o 
   2   6   7      696.29      629.07     11.29 o 
   3   6   7      657.61      727.46     10.97 o 
   4   6   7       75.05       90.61      8.10 o 
   5   6   7       14.23       13.74      2.72 o 
   6   6   7       25.80       22.42      4.00 o 
   7   6   7       28.95       27.54      5.40 o 
   8   6   7      304.30      297.19     10.80 o 
   9   6   7      125.68      137.50      8.53 o 
  10   6   7       34.25       27.70      6.16 o 
  11   6   7        9.40       18.35      9.23 o 
  12   6   7      207.28      242.40     12.71 o 
  13   6   7        4.47       -2.45      6.31 o 
  14   6   7        3.76       -6.36      6.90 o 
   1   7   7      722.53      756.34     13.98 o 
   2   7   7      168.65      197.85     15.36 o 
   3   7   7       79.05       93.77      5.64 o 
   4   7   7      383.59      390.33     14.88 o 
   5   7   7      948.09      962.31     23.12 o 
   6   7   7      229.24      228.17     10.45 o 
   7   7   7      401.47      486.07     27.61 o 
   8   7   7      139.04      115.82     11.32 o 
   9   7   7       24.96       29.52      8.57 o 
  10   7   7        0.16       10.25      8.30 o 
  11   7   7        0.48        0.10      4.23 o 
  12   7   7      249.11      257.70     10.97 o 
  13   7   7        2.20       -4.28      4.28 o 
  14   7   7       51.29       66.48      9.68 o 
   0   8   7      653.31      614.91     14.78 o 
   1   8   7      449.41      373.01      8.06 o 
   2   8   7        0.64       -6.54      6.54 o 
   3   8   7        5.13        4.65      5.39 o 
   4   8   7      560.87      585.37     18.28 o 
   5   8   7      242.93      197.76     20.17 o 
   6   8   7        4.35       -0.22      6.55 o 
   7   8   7        1.24       -3.00      6.65 o 
   8   8   7      200.89      183.16     13.69 o 
   9   8   7        0.06       -7.41      7.41 o 
  10   8   7        1.15       -5.05      5.05 o 
  11   8   7        0.10       -0.24      7.49 o 
  12   8   7       71.45       68.33     11.84 o 
  13   8   7       12.04        7.98     11.48 o 
  14   8   7       49.35       32.41     13.97 o 
   1   9   7      167.76      207.04      6.57 o 
   2   9   7       47.34       62.88      7.34 o 
   3   9   7        7.17        9.16      6.99 o 
   4   9   7      792.95      728.29     21.11 o 
   5   9   7        3.56        1.81      6.68 o 
   6   9   7     1197.26     1096.16     33.09 o 
   7   9   7       39.05       29.99     11.70 o 
   8   9   7      398.61      384.71     18.72 o 
   9   9   7        5.88        7.35      7.76 o 
  10   9   7      193.42      191.92     15.75 o 
  11   9   7       19.56       23.28     10.40 o 
  12   9   7      127.09      122.09     15.54 o 
  13   9   7       15.93       27.75     12.25 o 
   0  10   7      789.59      911.79     69.97 o 
   1  10   7       22.72       24.58      5.41 o 
   2  10   7      215.93      243.46     12.88 o 
   3  10   7      106.14       87.60      9.49 o 
   4  10   7      483.14      526.46     18.81 o 
   5  10   7      119.78      123.62     11.51 o 
   6  10   7       47.05       54.48      9.59 o 
   7  10   7        1.79       11.09      7.41 o 
   8  10   7      194.82      252.29     16.36 o 
   9  10   7        1.70        4.83     11.66 o 
  10  10   7       98.02      140.67     14.78 o 
  11  10   7       24.92       13.71      9.97 o 
  12  10   7        4.76        2.10     10.16 o 
  13  10   7       27.81       33.11     16.37 o 
   1  11   7       40.66       81.34      9.40 o 
   2  11   7      288.72      260.80     12.32 o 
   3  11   7        0.09       -6.24      6.24 o 
   4  11   7        0.15       -6.68      6.68 o 
   5  11   7      122.59      106.81     11.80 o 
   6  11   7      494.43      513.19     20.61 o 
   7  11   7      229.63      252.46     38.75 o 
   8  11   7      501.59      551.93     22.96 o 
   9  11   7        0.00        0.80      9.05 o 
  10  11   7       50.98       35.73     15.18 o 
  11  11   7        2.28        9.63     10.86 o 
  12  11   7        0.62       -3.42     10.73 o 
  13  11   7        0.14        6.03     20.51 o 
   0  12   7      297.57      230.11     18.21 o 
   1  12   7       32.20        8.81      7.30 o 
   2  12   7        0.09       -5.61      8.05 o 
   3  12   7      390.25      453.91     18.22 o 
   4  12   7      246.44      229.00     14.55 o 
   5  12   7        3.93       -6.34      7.18 o 
   6  12   7       44.96       46.46     10.16 o 
   7  12   7        0.67       -9.96      9.96 o 
   8  12   7        4.50        5.76      9.50 o 
   9  12   7        3.14      -10.17     10.17 o 
  10  12   7       37.72       68.75     13.20 o 
  11  12   7        0.23       -5.89     19.59 o 
  12  12   7       18.14       15.59     12.06 o 
   1  13   7       15.79        5.01      7.54 o 
   2  13   7      177.98      206.48     27.34 o 
   3  13   7       27.61       21.20     16.29 o 
   4  13   7       58.10       52.49     22.32 o 
   5  13   7       31.50       27.50      9.04 o 
   6  13   7        0.83       -8.02      8.02 o 
   7  13   7        2.00       -1.99      8.75 o 
   8  13   7       26.02       24.37     10.80 o 
   9  13   7       15.23       16.48     11.10 o 
  10  13   7      106.64      116.13     16.85 o 
  11  13   7        1.26        1.84     12.95 o 
   0  14   7      103.95      102.32     16.14 o 
   1  14   7       47.61       27.96      8.95 o 
   2  14   7      148.05      164.05     16.50 o 
   3  14   7      112.74      108.01     13.65 o 
   4  14   7        7.17        8.85     11.49 o 
   5  14   7        2.46        6.66     11.49 o 
   6  14   7        1.57       -0.56     10.99 o 
   7  14   7        1.79        6.31      9.70 o 
   8  14   7      138.89      127.84     15.23 o 
   9  14   7       28.53       53.96     16.70 o 
  10  14   7       43.69       62.80     15.05 o 
   1  15   7       15.83       -3.28      7.38 o 
   2  15   7       33.84       34.23     11.80 o 
   3  15   7       25.65       37.40     11.84 o 
   4  15   7       58.47       56.15     15.76 o 
   5  15   7       80.28       77.25     16.14 o 
   6  15   7       40.01       42.15     14.91 o 
   7  15   7       27.38       30.83     19.91 o 
   8  15   7        7.69        5.56     15.68 o 
   9  15   7       18.63       24.99     12.50 o 
  10  15   7       58.67       59.06     14.85 o 
   0  16   7       10.69       18.55     15.68 o 
   1  16   7       25.82        7.25     10.26 o 
   2  16   7      173.30      204.39     18.08 o 
   3  16   7       95.75       94.88     14.32 o 
   4  16   7        1.39        6.69     10.40 o 
   5  16   7        2.76        1.21     12.80 o 
   6  16   7        0.23        5.76     13.20 o 
   7  16   7        7.22        8.16     15.08 o 
   8  16   7        5.37      -13.20     13.20 o 
   9  16   7        4.71       41.05     18.70 o 
   1  17   7       73.83       90.07     14.59 o 
   2  17   7        2.12       -7.75     10.40 o 
   3  17   7        0.65       13.64     12.25 o 
   4  17   7        0.96        3.66     11.28 o 
   5  17   7       46.40       46.93     36.79 o 
   6  17   7       43.80       58.88     17.85 o 
   7  17   7        0.03       -4.83     14.50 o 
   0  18   7       15.05       30.29     15.07 o 
   1  18   7        0.07       -4.06     10.81 o 
   2  18   7        6.31       -4.09     11.89 o 
   3  18   7       15.79       18.89     13.18 o 
   4  18   7       21.49       30.48     19.26 o 
   5  18   7        0.51       -9.36     11.36 o 
   6  18   7        0.71        7.24     21.71 o 
   1  19   7        2.53       20.93     13.12 o 
   2  19   7        0.04        8.93     12.68 o 
   3  19   7        0.13       31.75     13.30 o 
   0   0   8     2877.48     2578.98     40.07 o 
   1   0   8      374.04      412.23      7.84 o 
   2   0   8        5.51        6.87      2.33 o 
   3   0   8     2556.03     2741.81     30.70 o 
   4   0   8     2349.03     2435.99     29.01 o 
   5   0   8       63.93       35.26      4.45 o 
   6   0   8      199.54      178.58      7.92 o 
   7   0   8      503.24      471.02     12.71 o 
   8   0   8     1071.04      987.47     19.78 o 
   9   0   8     2829.98     2713.42     37.78 o 
  10   0   8     1888.23     1902.45     31.03 o 
  11   0   8       20.32       19.96      6.55 o 
  12   0   8      533.56      518.21     17.57 o 
  13   0   8      608.47      673.58     20.42 o 
  14   0   8        0.00       -4.50      6.95 o 
  15   0   8      370.13      446.49     60.92 o 
   1   1   8     4916.40     4870.42     31.42 o 
   2   1   8     1153.51     1317.19     11.26 o 
   3   1   8     4875.42     5096.36     35.40 o 
   4   1   8      456.63      412.86      7.10 o 
   5   1   8      164.92      196.04      5.40 o 
   6   1   8        1.23        0.37      2.30 o 
   7   1   8      764.01      732.44     11.20 o 
   8   1   8       87.03       95.65      5.38 o 
   9   1   8     2877.83     2933.02     27.91 o 
  10   1   8      397.97      447.84     10.65 o 
  11   1   8      250.29      235.52      8.48 o 
  12   1   8       66.57       69.45      6.18 o 
  13   1   8       63.99       79.91      6.76 o 
  14   1   8       16.47       20.82      6.55 o 
  15   1   8       42.25       46.98      7.95 o 
   0   2   8        7.96       20.58      3.51 o 
   1   2   8      299.30      368.40      5.59 o 
   2   2   8     1144.05     1186.73     11.49 o 
   3   2   8        7.50       20.16      3.20 o 
   4   2   8     1483.03     1226.46     12.81 o 
   5   2   8      892.96     1025.19     12.01 o 
   6   2   8      151.24      128.32      4.77 o 
   7   2   8     1957.02     1998.21     20.99 o 
   8   2   8      142.56      148.89      6.78 o 
   9   2   8      414.30      462.46     10.60 o 
  10   2   8      485.11      441.13     11.30 o 
  11   2   8      121.80      130.52      6.82 o 
  12   2   8       32.19       38.84      5.50 o 
  13   2   8        6.30       12.55      6.12 o 
  14   2   8        0.60        0.32      5.92 o 
  15   2   8       30.13       41.96      7.93 o 
   1   3   8      164.37      152.69      3.73 o 
   2   3   8      627.05      688.83      8.21 o 
   3   3   8    12724.73    13942.05     80.23 o 
   4   3   8     1379.94     1418.40     13.85 o 
   5   3   8      287.86      214.88      5.40 o 
   6   3   8     1770.65     1694.29     16.94 o 
   7   3   8     1355.37     1319.97     15.39 o 
   8   3   8      526.85      477.21     11.41 o 
   9   3   8     6690.19     6770.51     50.62 o 
  10   3   8       11.61       15.84      4.18 o 
  11   3   8      102.27      105.28      6.91 o 
  12   3   8       34.16       40.21      6.39 o 
  13   3   8        1.71       -5.17      5.17 o 
  14   3   8       50.72       51.71      7.75 o 
  15   3   8       99.70      104.34      9.88 o 
   0   4   8     2635.30     3129.30     29.25 o 
   1   4   8     2987.65     3208.79     22.02 o 
   2   4   8      226.95      279.29      8.66 o 
   3   4   8      578.21      619.15      7.95 o 
   4   4   8       29.21       27.49      3.45 o 
   5   4   8      305.09      306.62      5.92 o 
   6   4   8       16.86       21.63      3.42 o 
   7   4   8      976.21      955.71     12.62 o 
   8   4   8       67.77       53.68      4.42 o 
   9   4   8       61.61       66.62      6.58 o 
  10   4   8        0.92        4.87      4.76 o 
  11   4   8      338.98      339.50     11.79 o 
  12   4   8        0.01        0.00      4.96 o 
  13   4   8       46.67       52.48      7.20 o 
  14   4   8        2.23        6.68      5.98 o 
  15   4   8        5.52       12.86      6.92 o 
   1   5   8     1639.42     1603.92     21.64 o 
   2   5   8      128.35      131.13      5.84 o 
   3   5   8      294.65      306.48      5.87 o 
   4   5   8       51.53       31.44      2.09 o 
   5   5   8      350.74      373.62      5.75 o 
   6   5   8      828.84      845.48     11.88 o 
   7   5   8      178.07      162.59      6.76 o 
   8   5   8      110.23      100.27      6.26 o 
   9   5   8       61.69       58.39      5.62 o 
  10   5   8       17.43       13.39      4.87 o 
  11   5   8      123.46      124.21      8.27 o 
  12   5   8       74.29       82.71     14.18 o 
  13   5   8        8.67       11.82      6.41 o 
  14   5   8       71.28       59.35      9.01 o 
   0   6   8      386.22      431.23     16.37 o 
   1   6   8       14.23       13.69      2.74 o 
   2   6   8        3.60        3.84      4.12 o 
   3   6   8     4763.41     4601.71     38.75 o 
   4   6   8       49.23       33.18      3.61 o 
   5   6   8       54.38       41.61      5.02 o 
   6   6   8      268.38      263.13      9.41 o 
   7   6   8      163.31      166.85      6.95 o 
   8   6   8        4.14       -3.54      3.54 o 
   9   6   8        0.98       -4.73      4.73 o 
  10   6   8        5.21        4.29      5.24 o 
  11   6   8        5.17        9.82      6.09 o 
  12   6   8       13.87       19.61      9.58 o 
  13   6   8        1.05       -6.18      6.18 o 
  14   6   8        1.65       -4.02      7.07 o 
   1   7   8      233.64      266.45      8.59 o 
   2   7   8      100.14      116.92      6.64 o 
   3   7   8      193.34      266.41      8.55 o 
   4   7   8      149.92      134.41     10.10 o 
   5   7   8       23.84       25.91      3.99 o 
   6   7   8      807.68      845.10     23.40 o 
   7   7   8      425.29      396.77     17.32 o 
   8   7   8        0.07        0.09      7.05 o 
   9   7   8      259.27      261.35     15.92 o 
  10   7   8       47.79       32.99     10.20 o 
  11   7   8      117.34      119.20      8.42 o 
  12   7   8       12.77        8.35      5.18 o 
  13   7   8       98.19       77.54     13.99 o 
  14   7   8        2.68       -6.32      6.93 o 
   0   8   8     3935.58     4056.44     51.41 o 
   1   8   8      138.62      128.03      6.89 o 
   2   8   8      459.10      477.89     15.62 o 
   3   8   8     2377.43     2517.05     56.10 o 
   4   8   8        6.25        4.89      6.24 o 
   5   8   8      409.11      419.21     16.82 o 
   6   8   8        4.40       -7.70      7.70 o 
   7   8   8      464.56      510.67     20.12 o 
   8   8   8      142.08      158.03     13.20 o 
   9   8   8       70.09       57.13      5.24 o 
  10   8   8      102.58      116.16      8.01 o 
  11   8   8       40.08       37.39      6.12 o 
  12   8   8       69.10       82.99      9.40 o 
  13   8   8       34.04       47.11     12.99 o 
  14   8   8       32.18       30.63     13.76 o 
   1   9   8      623.81      652.62     14.30 o 
   2   9   8      170.83      162.12     10.51 o 
   3   9   8       24.55       23.73      7.77 o 
   4   9   8      210.99      177.99     11.67 o 
   5   9   8      877.01      950.65     42.36 o 
   6   9   8      119.41      131.65     11.71 o 
   7   9   8      276.33      311.81     32.57 o 
   8   9   8       51.83       54.22     10.45 o 
   9   9   8       70.74       47.16     10.26 o 
  10   9   8        0.53       -0.28      8.30 o 
  11   9   8        9.25       -8.96      8.96 o 
  12   9   8       14.17       20.88     10.90 o 
  13   9   8       13.04        3.33     10.90 o 
   0  10   8     1505.43     1678.10     47.05 o 
   1  10   8     1813.33     1891.47     32.55 o 
   2  10   8      324.07      341.85     14.41 o 
   3  10   8     1065.72     1053.55     36.77 o 
   4  10   8       22.09       18.20      7.72 o 
   5  10   8      527.57      567.05     20.72 o 
   6  10   8      318.48      322.67     16.62 o 
   7  10   8       62.53       65.42     10.59 o 
   8  10   8        6.18       19.21      9.04 o 
   9  10   8       13.01       12.28     13.03 o 
  10  10   8      136.96      130.29     19.05 o 
  11  10   8       12.11       18.90     11.14 o 
  12  10   8       36.93        9.80     15.11 o 
  13  10   8       28.19       28.31     13.42 o 
   1  11   8     1763.65     1669.64     31.36 o 
   2  11   8      377.52      441.31     40.71 o 
   3  11   8       71.65       60.72     13.55 o 
   4  11   8        2.36       -3.34      6.79 o 
   5  11   8        9.21       -5.01      7.18 o 
   6  11   8      122.34      121.54     12.59 o 
   7  11   8       75.46       78.15     11.56 o 
   8  11   8       55.40       67.77     12.38 o 
   9  11   8        1.11       -8.30      8.30 o 
  10  11   8        0.27        2.29     10.40 o 
  11  11   8       67.59       39.46     12.59 o 
  12  11   8        5.96      -10.80     10.80 o 
   0  12   8       13.32       30.29     11.49 o 
   1  12   8      697.71      665.32     25.60 o 
   2  12   8       69.90       75.90     11.68 o 
   3  12   8       22.28       12.88     11.85 o 
   4  12   8      175.05      208.16     14.18 o 
   5  12   8       76.66       77.56     13.73 o 
   6  12   8       31.14       35.32      9.87 o 
   7  12   8      122.26      119.38     16.20 o 
   8  12   8       10.92       10.82     13.64 o 
   9  12   8        6.21       10.23      9.97 o 
  10  12   8        0.51       -1.47     10.16 o 
  11  12   8       20.38       21.19     11.71 o 
  12  12   8        0.75        0.30     12.15 o 
   1  13   8      237.76      247.18     14.27 o 
   2  13   8      292.82      309.46     18.08 o 
   3  13   8       17.35       24.84     10.62 o 
   4  13   8      204.48      223.65     20.42 o 
   5  13   8       54.82       52.48     13.65 o 
   6  13   8        3.00        0.53      8.46 o 
   7  13   8       56.15       73.90     12.91 o 
   8  13   8        2.53       -9.27      9.27 o 
   9  13   8       10.34       11.93     11.10 o 
  10  13   8       58.60       48.02     13.38 o 
  11  13   8       91.01      133.74     17.61 o 
   0  14   8      162.40      119.99     17.35 o 
   1  14   8        2.21        5.57      7.88 o 
   2  14   8        2.35        2.86      9.55 o 
   3  14   8       82.33       65.34     13.20 o 
   4  14   8       17.85       18.30     21.11 o 
   5  14   8      154.27      151.33     19.07 o 
   6  14   8       16.08        5.43     11.94 o 
   7  14   8       48.93       42.22     14.50 o 
   8  14   8       14.70        7.68     14.06 o 
   9  14   8        0.82       13.98     12.06 o 
  10  14   8        2.19        6.43     11.84 o 
   1  15   8       42.92       19.17     11.33 o 
   2  15   8       78.74       88.90     14.00 o 
   3  15   8       14.06       19.30     11.14 o 
   4  15   8       59.38       60.19     15.76 o 
   5  15   8        1.20       -7.77     11.30 o 
   6  15   8        0.75        0.40     12.71 o 
   7  15   8        8.34        4.34     17.49 o 
   8  15   8        0.01       -0.33     14.06 o 
   9  15   8       20.65       55.85     17.47 o 
   0  16   8       14.24       28.39     14.43 o 
   1  16   8       48.25       54.82     13.20 o 
   2  16   8        3.32        5.43     10.97 o 
   3  16   8       43.23       22.70     11.58 o 
   4  16   8       30.56       12.66     11.10 o 
   5  16   8      128.20       92.08     18.77 o 
   6  16   8        9.20       12.67     14.50 o 
   7  16   8       37.07       30.16     17.06 o 
   8  16   8        6.73       18.70     16.21 o 
   1  17   8      101.45       66.08     14.00 o 
   2  17   8       17.86       12.12     15.08 o 
   3  17   8        9.97       27.11     12.38 o 
   4  17   8        3.55       -0.46     15.25 o 
   5  17   8        7.13       -3.25     11.59 o 
   6  17   8       23.49       34.98     16.21 o 
   7  17   8        0.00      -14.48     14.50 o 
   0  18   8       44.94       37.49     17.35 o 
   1  18   8        0.92       -8.09     11.10 o 
   2  18   8        2.18        5.91     13.33 o 
   3  18   8       13.55       25.03     17.42 o 
   4  18   8        0.79        6.24     12.18 o 
   5  18   8       23.23       37.18     14.15 o 
   1  19   8       21.33       11.76     13.24 o 
   2  19   8        0.16      -11.51     12.29 o 
   1   1   9    11719.63    11647.00     68.29 o 
   2   1   9      447.24      561.03      7.16 o 
   3   1   9     1214.55     1461.30     14.30 o 
   4   1   9       45.81       57.70      3.50 o 
   5   1   9     2193.65     2128.76     19.62 o 
   6   1   9       19.72       16.89      3.53 o 
   7   1   9      427.40      372.76      8.29 o 
   8   1   9      456.43      486.50     10.34 o 
   9   1   9      620.55      661.53     14.65 o 
  10   1   9       43.52       54.00      5.26 o 
  11   1   9      187.50      171.15      8.38 o 
  12   1   9        2.60       10.27      4.67 o 
  13   1   9       69.07       76.80      7.35 o 
  14   1   9        0.19        5.07      5.55 o 
  15   1   9       46.83       50.48      8.98 o 
   0   2   9     2491.94     2728.08     30.14 o 
   1   2   9        2.82        6.78      1.93 o 
   2   2   9      191.19      178.72      5.13 o 
   3   2   9      865.15      878.13      9.66 o 
   4   2   9      112.87      122.11      4.32 o 
   5   2   9      935.85      905.28     11.50 o 
   6   2   9      159.86      148.60      5.38 o 
   7   2   9      233.86      205.16      7.07 o 
   8   2   9       16.64       20.56      4.05 o 
   9   2   9       30.80       34.86      4.70 o 
  10   2   9       58.14       59.72      5.41 o 
  11   2   9       39.39       41.82      5.63 o 
  12   2   9      288.60      331.67     10.99 o 
  13   2   9       65.14       47.65      6.49 o 
  14   2   9        3.95        7.17      6.53 o 
  15   2   9       28.98       36.35      8.09 o 
   1   3   9     3759.45     3516.55     24.60 o 
   2   3   9      510.19      523.93      7.39 o 
   3   3   9      264.84      264.02      4.90 o 
   4   3   9      462.56      486.40      8.98 o 
   5   3   9     1081.99     1039.22     12.27 o 
   6   3   9       88.58       89.21      4.31 o 
   7   3   9      175.82      198.44      8.55 o 
   8   3   9       68.21       75.30      5.17 o 
   9   3   9      207.05      194.15      9.92 o 
  10   3   9      195.79      198.26      8.82 o 
  11   3   9      152.13      123.54      7.47 o 
  12   3   9        5.51        3.75      5.29 o 
  13   3   9       63.51       64.34      7.68 o 
  14   3   9       40.88       40.43      7.67 o 
  15   3   9        2.24       -1.45      6.79 o 
   0   4   9     1084.13     1189.54     16.91 o 
   1   4   9     1372.25     1395.93     12.27 o 
   2   4   9      317.71      402.59      5.68 o 
   3   4   9     1477.69     1465.51     17.48 o 
   4   4   9      295.44      259.92      5.10 o 
   5   4   9      667.18      615.62      8.92 o 
   6   4   9       25.85       21.45      3.11 o 
   7   4   9       49.34       49.82      3.99 o 
   8   4   9        0.19        2.17      3.56 o 
   9   4   9       25.33        6.81      3.83 o 
  10   4   9      157.87      177.80      7.84 o 
  11   4   9       13.50       14.55      5.16 o 
  12   4   9        1.95        2.79      5.11 o 
  13   4   9       57.21       58.83      7.71 o 
  14   4   9        4.46       -3.10      6.12 o 
   1   5   9       66.91      100.79      3.16 o 
   2   5   9       91.58       98.92      3.04 o 
   3   5   9       99.12       83.47      2.76 o 
   4   5   9      114.65      100.65      3.54 o 
   5   5   9      173.49      224.46      5.46 o 
   6   5   9      148.48      135.79      5.41 o 
   7   5   9      459.00      450.85      9.26 o 
   8   5   9      123.46      111.48      6.66 o 
   9   5   9       33.17       35.49      5.30 o 
  10   5   9      123.27      121.47      8.25 o 
  11   5   9      316.27      340.62     14.03 o 
  12   5   9       29.98       29.31      7.32 o 
  13   5   9       14.72        7.50      6.50 o 
  14   5   9       63.31       88.09     12.19 o 
   0   6   9       22.36       18.00      3.54 o 
   1   6   9      639.77      730.35     11.93 o 
   2   6   9      301.47      271.74      6.62 o 
   3   6   9     1427.31     1502.04     21.67 o 
   4   6   9       48.44       44.52      5.12 o 
   5   6   9     1723.37     1722.54     23.93 o 
   6   6   9        6.07        1.03      2.66 o 
   7   6   9       83.00       73.91      6.97 o 
   8   6   9        6.89       -3.13      5.19 o 
   9   6   9       22.39       17.79      5.53 o 
  10   6   9      144.67      128.99      8.98 o 
  11   6   9        2.17       18.48      6.31 o 
  12   6   9        0.01        1.34      6.16 o 
  13   6   9       81.30       50.28      8.58 o 
  14   6   9        3.14        9.18      7.16 o 
   1   7   9       10.95        4.29      3.87 o 
   2   7   9       18.69       28.00      4.05 o 
   3   7   9      424.38      430.55     15.33 o 
   4   7   9       19.95       18.34      4.08 o 
   5   7   9     1444.39     1374.82     29.03 o 
   6   7   9      123.04      133.82     11.35 o 
   7   7   9       22.00       22.16      7.76 o 
   8   7   9      111.54      111.52     11.80 o 
   9   7   9      634.99      644.65     23.87 o 
  10   7   9        8.17       11.70      8.75 o 
  11   7   9      176.01      183.61     15.99 o 
  12   7   9       27.50       18.49     14.88 o 
  13   7   9        0.21       -7.34     10.16 o 
  14   7   9        3.41        4.04      7.83 o 
   0   8   9      111.13       91.91     12.35 o 
   1   8   9        0.66       -2.21      3.89 o 
   2   8   9      375.27      374.48     12.60 o 
   3   8   9        9.12       -3.38      5.31 o 
   4   8   9      131.49      112.68     10.08 o 
   5   8   9       28.10       18.38     11.31 o 
   6   8   9      288.41      248.21     14.52 o 
   7   8   9      154.45      136.85     12.21 o 
   8   8   9       12.19        5.35      7.81 o 
   9   8   9       12.15        9.02      8.46 o 
  10   8   9       55.33       52.67     11.32 o 
  11   8   9        0.58        1.64      5.02 o 
  12   8   9        4.75       -5.34      5.69 o 
  13   8   9        0.01        0.50      5.97 o 
   1   9   9      350.30      347.53     14.28 o 
   2   9   9       38.88       45.32      7.47 o 
   3   9   9      296.96      274.87     13.82 o 
   4   9   9       55.13       44.50     17.31 o 
   5   9   9       59.57       52.72     24.37 o 
   6   9   9       19.42       13.18      7.89 o 
   7   9   9        3.11       17.01      9.64 o 
   8   9   9       45.16       34.31      9.91 o 
   9   9   9      254.47      275.66     17.81 o 
  10   9   9       20.08       14.30      9.70 o 
  11   9   9       48.63       83.59     13.55 o 
  12   9   9       10.11       14.31     18.16 o 
  13   9   9        4.03       12.11     12.02 o 
   0  10   9        0.08       -8.93      8.93 o 
   1  10   9      168.20      160.38     11.23 o 
   2  10   9       85.08       94.40     12.02 o 
   3  10   9      259.17      217.57     12.88 o 
   4  10   9      260.13      233.35     13.82 o 
   5  10   9      206.95      196.57     15.34 o 
   6  10   9        0.03       12.44      7.98 o 
   7  10   9      173.32      178.59     15.08 o 
   8  10   9        2.78        5.80      9.04 o 
   9  10   9       13.02       17.68      9.97 o 
  10  10   9       17.56       23.68     10.73 o 
  11  10   9       88.75      107.30     22.16 o 
  12  10   9       12.35       -0.13     11.10 o 
   1  11   9       28.01       38.47      8.49 o 
   2  11   9      621.36      636.32     23.66 o 
   3  11   9      209.96      215.03     18.77 o 
   4  11   9       26.43       11.49      7.76 o 
   5  11   9      475.45      475.41     34.67 o 
   6  11   9      113.56      119.74     12.76 o 
   7  11   9        2.80       -7.60      7.60 o 
   8  11   9       20.26        9.02      9.50 o 
   9  11   9      250.35      298.32     19.11 o 
  10  11   9       85.16       87.63     14.15 o 
  11  11   9       97.29       89.76     17.46 o 
  12  11   9        0.57      -10.05     10.45 o 
   0  12   9        0.27        9.16     11.49 o 
   1  12   9       14.52        5.74      7.68 o 
   2  12   9      308.20      370.64     19.48 o 
   3  12   9       17.17       18.61      9.50 o 
   4  12   9        0.13        0.00     10.99 o 
   5  12   9      350.57      276.58     26.54 o 
   6  12   9        0.10        4.88      9.66 o 
   7  12   9      117.57      113.02     13.83 o 
   8  12   9       15.84       25.97     10.58 o 
   9  12   9        0.03        4.88     14.80 o 
  10  12   9       13.54       11.17     11.32 o 
  11  12   9       45.83       35.04     13.61 o 
   1  13   9       13.22       -8.32      8.32 o 
   2  13   9      380.93      348.46     19.70 o 
   3  13   9       18.20       16.94     11.08 o 
   4  13   9      117.20      151.04     19.91 o 
   5  13   9        8.74        4.27     11.85 o 
   6  13   9       63.17       32.90     21.71 o 
   7  13   9        2.57        1.06     10.64 o 
   8  13   9       11.36       33.09     11.80 o 
   9  13   9        1.44        4.60     10.40 o 
  10  13   9        3.64       -5.54     11.54 o 
  11  13   9       44.29       24.73     13.51 o 
   0  14   9      242.96      292.25     22.98 o 
   1  14   9       43.90       16.51     10.62 o 
   2  14   9       94.63       87.74     14.38 o 
   3  14   9       33.18       21.69     10.86 o 
   4  14   9      176.29      180.14     16.97 o 
   5  14   9       20.21       14.81     12.17 o 
   6  14   9       10.48        0.25     12.35 o 
   7  14   9      154.39      134.12     20.42 o 
   8  14   9       46.45       42.78     15.76 o 
   9  14   9        0.63        0.90     14.91 o 
  10  14   9        0.45       -8.44     14.50 o 
   1  15   9       22.02       27.48     11.73 o 
   2  15   9        1.95        7.02     10.62 o 
   3  15   9       12.03       -6.91      9.97 o 
   4  15   9        0.11       21.93     11.00 o 
   5  15   9        2.42        1.44     13.20 o 
   6  15   9       73.50       71.05     17.00 o 
   7  15   9       14.88       27.84     15.63 o 
   8  15   9        0.06        4.54     25.33 o 
   9  15   9       26.18       34.90     17.47 o 
   0  16   9       69.97       70.45     30.16 o 
   1  16   9       83.77       90.46     19.06 o 
   2  16   9       27.06       34.18     18.67 o 
   3  16   9       20.93       24.77     11.98 o 
   4  16   9       38.44       19.65     11.74 o 
   5  16   9        0.72       -9.70      9.70 o 
   6  16   9       11.96       30.65     15.76 o 
   7  16   9       52.87       35.56     24.73 o 
   8  16   9       17.24       27.87     16.62 o 
   1  17   9      125.91      136.82     17.11 o 
   2  17   9       20.63       10.76     15.95 o 
   3  17   9        2.37        9.34     11.68 o 
   4  17   9        4.69        0.68     12.50 o 
   5  17   9       24.46       47.12     14.35 o 
   6  17   9        0.05       -5.61     14.43 o 
   0  18   9        0.26      -13.27     22.92 o 
   1  18   9        5.75      -11.25     11.25 o 
   2  18   9        0.06        5.92     12.68 o 
   3  18   9        0.92        4.62     12.15 o 
   4  18   9       23.68       22.74     13.13 o 
   0   0  10     1587.81     1444.72     28.57 o 
   1   0  10     8783.85     9080.42     82.76 o 
   2   0  10    16779.47    17847.45    137.21 o 
   3   0  10     1245.28     1285.48     20.24 o 
   4   0  10     5142.52     5634.50     56.77 o 
   5   0  10     1472.09     1544.32     25.82 o 
   6   0  10      151.64      154.58      7.92 o 
   7   0  10     3941.53     3804.30     45.08 o 
   8   0  10     5059.58     5331.08     59.42 o 
   9   0  10       21.18       35.11      6.60 o 
  10   0  10     1494.45     1597.38     28.57 o 
  11   0  10      368.20      357.83     14.54 o 
  12   0  10       20.26       14.01     11.32 o 
  13   0  10      178.65      156.56     13.71 o 
  14   0  10      134.63      154.01     14.14 o 
   1   1  10     2465.79     2700.78     20.70 o 
   2   1  10      621.07      499.07      7.03 o 
   3   1  10     2203.97     2342.36     19.00 o 
   4   1  10       23.34       48.92      3.44 o 
   5   1  10       71.72       61.71      3.88 o 
   6   1  10      127.27      106.29      4.90 o 
   7   1  10        7.14        8.10      3.47 o 
   8   1  10      249.56      281.53     11.81 o 
   9   1  10     1026.04      980.01     14.93 o 
  10   1  10       39.20       47.74      5.25 o 
  11   1  10       11.52       18.73      4.71 o 
  12   1  10        3.63        3.49      4.91 o 
  13   1  10        2.67       -4.84      4.84 o 
  14   1  10       94.40      125.75      9.70 o 
   0   2  10      305.28      283.83      8.45 o 
   1   2  10       51.63       66.31      3.21 o 
   2   2  10        4.47       -0.39      2.10 o 
   3   2  10       38.06       41.42      2.89 o 
   4   2  10      101.71       96.14      4.20 o 
   5   2  10      419.98      392.45      7.82 o 
   6   2  10        0.35       -2.51      2.51 o 
   7   2  10     1128.36     1094.28     14.27 o 
   8   2  10     1696.20     1691.37     19.45 o 
   9   2  10       22.06       25.24      4.73 o 
  10   2  10      319.98      316.14     10.09 o 
  11   2  10       19.25       16.65      6.60 o 
  12   2  10      189.63      204.34      9.27 o 
  13   2  10        3.43        1.15      5.13 o 
  14   2  10        1.72        0.49      6.01 o 
   1   3  10       41.53       51.19      2.95 o 
   2   3  10       32.44       27.37      2.59 o 
   3   3  10      557.43      626.57      8.81 o 
   4   3  10      670.68      614.85      8.21 o 
   5   3  10       19.75       22.71      3.13 o 
   6   3  10      139.37      129.25      5.10 o 
   7   3  10       72.53       66.57      6.29 o 
   8   3  10      653.28      692.61     13.08 o 
   9   3  10      209.74      215.24      8.19 o 
  10   3  10        3.61        0.01      4.11 o 
  11   3  10      567.39      532.25     13.56 o 
  12   3  10      107.08      125.02      7.94 o 
  13   3  10       89.98       79.99      8.23 o 
  14   3  10      146.43      218.30     11.86 o 
   0   4  10      624.38      593.55     10.16 o 
   1   4  10      107.62       99.55      4.01 o 
   2   4  10        9.15        1.36      1.89 o 
   3   4  10      655.63      594.66      7.44 o 
   4   4  10      199.43      191.58      8.24 o 
   5   4  10       12.47       12.61      2.63 o 
   6   4  10      736.29      745.49     12.73 o 
   7   4  10       74.02       67.57      5.91 o 
   8   4  10      809.97      828.04     13.88 o 
   9   4  10      309.33      292.69      9.24 o 
  10   4  10       21.02       14.79      4.75 o 
  11   4  10       35.36       34.48      6.38 o 
  12   4  10       27.89       25.80      6.50 o 
  13   4  10       38.26       19.02      6.92 o 
  14   4  10       45.18       60.78      8.37 o 
   1   5  10      198.33      208.20      3.58 o 
   2   5  10     1329.91     1186.10     11.01 o 
   3   5  10     1661.09     1751.27     15.57 o 
   4   5  10     1313.96     1167.52     12.82 o 
   5   5  10     1219.86     1151.22     14.16 o 
   6   5  10     1179.26     1120.90     14.57 o 
   7   5  10        0.04        1.42      3.15 o 
   8   5  10      265.73      276.94      8.33 o 
   9   5  10     1403.36     1499.96     24.64 o 
  10   5  10        3.09        2.06      4.74 o 
  11   5  10        8.88        1.92      5.10 o 
  12   5  10       44.19       42.34      7.63 o 
  13   5  10        1.62        4.38      6.54 o 
  14   5  10       24.14       14.09      8.16 o 
   0   6  10     3162.26     3225.12     57.98 o 
   1   6  10      633.24      709.16     12.28 o 
   2   6  10     1674.43     1682.87     20.76 o 
   3   6  10     1289.06     1243.12     18.84 o 
   4   6  10       13.65       11.25      4.21 o 
   5   6  10       96.50      104.36      8.99 o 
   6   6  10       57.80       47.25      7.19 o 
   7   6  10      519.03      464.16     11.79 o 
   8   6  10      192.87      184.93      9.08 o 
   9   6  10      150.85      162.37      9.30 o 
  10   6  10       22.06       30.64      6.48 o 
  11   6  10        8.00        8.41      8.01 o 
  12   6  10       27.41       33.81      7.68 o 
  13   6  10        5.68        3.66      6.62 o 
  14   6  10       31.72       35.07     11.14 o 
   1   7  10      246.61      248.37      9.84 o 
   2   7  10      883.20      837.90     18.20 o 
   3   7  10      749.39      842.59     15.20 o 
   4   7  10       29.50        5.17      5.96 o 
   5   7  10      172.41      142.28     16.79 o 
   6   7  10       31.52       29.65      8.12 o 
   7   7  10       38.54       37.24      8.84 o 
   8   7  10        0.67       -3.28      7.18 o 
   9   7  10      818.35      937.40     38.66 o 
  10   7  10       29.15       28.25     10.10 o 
  11   7  10        0.22        4.01      8.80 o 
  12   7  10       68.58      108.30     14.85 o 
  13   7  10        0.13       -7.49     10.20 o 
   0   8  10     3157.69     3036.15     60.55 o 
   1   8  10      424.79      411.53     18.52 o 
   2   8  10     2095.33     2104.54     31.74 o 
   3   8  10        4.40        1.67      6.05 o 
   4   8  10      543.74      501.28     17.54 o 
   5   8  10       38.64       32.07      7.89 o 
   6   8  10     1047.21      965.53     26.33 o 
   7   8  10        1.16       -1.17      6.90 o 
   8   8  10      355.87      374.27     21.68 o 
   9   8  10       37.88       28.95      9.75 o 
  10   8  10      105.69      102.41     24.42 o 
  11   8  10       29.01       22.08     10.58 o 
  12   8  10       85.14       79.02     10.27 o 
  13   8  10       14.28        2.29      6.72 o 
   1   9  10      182.73      203.22     13.90 o 
   2   9  10      124.88      161.38     24.52 o 
   3   9  10      130.64      106.77     11.80 o 
   4   9  10       25.93       14.53      7.52 o 
   5   9  10      905.68      897.48     30.14 o 
   6   9  10      173.90      147.86     12.91 o 
   7   9  10       81.12       87.27     11.68 o 
   8   9  10       19.84       -5.55      7.87 o 
   9   9  10       11.33       11.05      9.17 o 
  10   9  10       78.48       91.69     13.45 o 
  11   9  10        0.46       -9.21      9.21 o 
  12   9  10        0.61        4.83     11.14 o 
  13   9  10       18.84       21.59     14.53 o 
   0  10  10     1229.71     1249.48     38.36 o 
   1  10  10       23.33       32.81      9.93 o 
   2  10  10      512.42      502.56     21.07 o 
   3  10  10      579.92      558.09     30.88 o 
   4  10  10        1.67        0.52      7.02 o 
   5  10  10       16.10       13.56      8.16 o 
   6  10  10       26.47       14.17      8.32 o 
   7  10  10        2.93       -0.87      7.76 o 
   8  10  10       44.30       33.37     10.26 o 
   9  10  10        0.00       -6.32      9.00 o 
  10  10  10       10.24       24.52     10.90 o 
  11  10  10        6.02        1.15     10.62 o 
  12  10  10       56.30       35.79     13.23 o 
   1  11  10      174.07      202.86     20.71 o 
   2  11  10      164.32      208.48     15.71 o 
   3  11  10        3.94       -4.96      8.69 o 
   4  11  10      449.55      466.74     26.01 o 
   5  11  10       85.11      109.58     41.62 o 
   6  11  10      131.72      152.24     13.66 o 
   7  11  10      104.84       96.31     14.74 o 
   8  11  10       67.15       70.94     12.21 o 
   9  11  10        1.40       -2.92     15.80 o 
  10  11  10        8.13       19.30     10.86 o 
  11  11  10       22.20       26.89     12.38 o 
  12  11  10       60.26       84.40     15.71 o 
   0  12  10      246.54      146.58     18.21 o 
   1  12  10       12.89       -8.57      8.57 o 
   2  12  10       40.74       40.59     10.99 o 
   3  12  10      440.24      461.77     21.35 o 
   4  12  10        2.66       -8.76     11.49 o 
   5  12  10       16.17        6.03     11.58 o 
   6  12  10        1.32       13.01     11.85 o 
   7  12  10        4.64       -4.22     12.67 o 
   8  12  10       94.11       53.57     18.94 o 
   9  12  10        2.28        0.59     10.47 o 
  10  12  10        4.73       -9.06     10.58 o 
  11  12  10       13.68       26.30     12.99 o 
   1  13  10        8.79        0.65      9.27 o 
   2  13  10      497.54      530.06     36.85 o 
   3  13  10        0.01        8.34     10.40 o 
   4  13  10      200.08      252.93     24.93 o 
   5  13  10       34.58       50.56     16.29 o 
   6  13  10       68.65       87.86     19.91 o 
   7  13  10       46.53       45.00     15.28 o 
   8  13  10        1.25      -12.17     12.17 o 
   9  13  10       73.10       60.88     17.47 o 
  10  13  10        0.35        2.78     14.06 o 
   0  14  10        0.63       23.78     13.20 o 
   1  14  10        5.13       -3.20     10.20 o 
   2  14  10       26.29       24.21     15.33 o 
   3  14  10        1.02       -6.05      9.70 o 
   4  14  10        4.55        5.30      9.91 o 
   5  14  10       16.00       10.55     13.20 o 
   6  14  10        1.15       11.13     13.20 o 
   7  14  10       21.25        1.81     13.57 o 
   8  14  10        7.34       -4.09     13.20 o 
   9  14  10        0.34      -14.06     14.06 o 
   1  15  10      245.62      327.29     21.10 o 
   2  15  10       14.62       31.83     12.50 o 
   3  15  10       17.49       -4.79     11.95 o 
   4  15  10        0.06       15.74     11.10 o 
   5  15  10       10.68        5.43     10.40 o 
   6  15  10        1.56       -5.14     13.20 o 
   7  15  10        6.50        3.62     14.50 o 
   8  15  10       21.24       28.02     16.62 o 
   0  16  10      152.27      219.90     22.98 o 
   1  16  10       22.40       31.46     12.41 o 
   2  16  10       22.34       -3.52     11.44 o 
   3  16  10       37.55       33.00     13.42 o 
   4  16  10        8.18       22.06     11.83 o 
   5  16  10       37.16       14.73     12.91 o 
   6  16  10        4.66        6.03     14.50 o 
   7  16  10        4.93       -2.21     14.91 o 
   1  17  10       12.19       16.74     14.82 o 
   2  17  10        0.76        9.61     12.05 o 
   3  17  10       30.13       18.19     13.20 o 
   4  17  10       18.37       32.30     14.08 o 
   5  17  10       18.72       -0.53     12.25 o 
   6  17  10        1.95        9.18     13.12 o 
   0  18  10        0.73       14.48     24.13 o 
   1  18  10        3.41        5.86     21.94 o 
   2  18  10        0.64        3.00     12.06 o 
   3  18  10       20.40        0.44     13.90 o 
   1   1  11       27.59       28.90      3.02 o 
   2   1  11     1107.51      992.09     11.26 o 
   3   1  11      206.15      258.41      6.23 o 
   4   1  11     1975.63     1824.54     17.89 o 
   5   1  11      381.58      362.39      9.35 o 
   6   1  11      290.49      240.78      6.91 o 
   7   1  11      283.22      273.43     13.62 o 
   8   1  11      165.04      164.04      6.81 o 
   9   1  11        1.15       -1.49      3.75 o 
  10   1  11      138.48      127.56      7.39 o 
  11   1  11       49.12       53.35      6.18 o 
  12   1  11        1.03        7.52      5.09 o 
  13   1  11       44.41       49.30      7.13 o 
  14   1  11      140.50      133.19      9.98 o 
   0   2  11     4621.07     4808.49     49.17 o 
   1   2  11       89.96       91.13      3.73 o 
   2   2  11     1003.50      979.68     11.14 o 
   3   2  11      152.11      167.15      4.60 o 
   4   2  11      176.38      182.44      5.63 o 
   5   2  11       23.29       29.72      3.34 o 
   6   2  11      708.22      716.40     11.18 o 
   7   2  11       19.14       15.99      3.81 o 
   8   2  11      109.42      113.56      7.60 o 
   9   2  11       30.21       38.42      5.29 o 
  10   2  11       75.30       68.27      6.11 o 
  11   2  11       51.60       40.01      6.98 o 
  12   2  11       85.95       77.12      7.19 o 
  13   2  11        8.25        4.00      5.44 o 
  14   2  11       10.51        2.98      6.78 o 
   1   3  11       10.84       11.47      2.37 o 
   2   3  11     2794.28     2745.71     21.55 o 
   3   3  11      147.15      184.94      5.30 o 
   4   3  11     3223.46     3206.76     24.22 o 
   5   3  11       35.92       32.78      3.33 o 
   6   3  11       37.17       36.96      3.79 o 
   7   3  11       44.32       39.30      4.73 o 
   8   3  11      294.20      279.34     11.85 o 
   9   3  11      258.82      273.93     10.07 o 
  10   3  11        0.71       -3.01      4.07 o 
  11   3  11       12.61        9.96      4.92 o 
  12   3  11       25.71       28.90      5.78 o 
  13   3  11        7.66        3.42      6.08 o 
  14   3  11       15.53       14.96      6.98 o 
   0   4  11     1527.36     1552.73     20.81 o 
   1   4  11      144.57      168.17      4.64 o 
   2   4  11        0.21        3.81      2.22 o 
   3   4  11       79.29       94.11      4.03 o 
   4   4  11       54.28       63.97      4.26 o 
   5   4  11      295.64      312.95      7.85 o 
   6   4  11      241.55      217.18      7.26 o 
   7   4  11      123.54      152.92      9.62 o 
   8   4  11        5.15        5.68      3.97 o 
   9   4  11      167.18      159.88      7.51 o 
  10   4  11      141.41      126.82      7.73 o 
  11   4  11       25.61       32.24      5.50 o 
  12   4  11      223.09      241.34     11.28 o 
  13   4  11       59.30       74.02      8.05 o 
  14   4  11       18.32       40.98      7.88 o 
   1   5  11     2452.12     2384.23     18.68 o 
   2   5  11      884.80      910.62     10.48 o 
   3   5  11      432.79      451.56      7.41 o 
   4   5  11      352.97      361.44     12.85 o 
   5   5  11      143.11       95.71      4.83 o 
   6   5  11       86.52       72.28      4.93 o 
   7   5  11      312.70      270.15      8.51 o 
   8   5  11      241.89      258.34      8.42 o 
   9   5  11      245.60      208.84      7.95 o 
  10   5  11      197.81      207.31      9.56 o 
  11   5  11       32.10       27.17      6.07 o 
  12   5  11       31.45       35.76      7.49 o 
  13   5  11       10.53        9.03      6.55 o 
  14   5  11        0.03       -5.31      6.96 o 
   0   6  11      145.25      124.73      7.80 o 
   1   6  11      129.07      124.01      6.14 o 
   2   6  11      699.93      658.88     12.65 o 
   3   6  11       52.14       39.05      4.82 o 
   4   6  11      199.34      201.12      8.67 o 
   5   6  11      235.17      277.09      7.06 o 
   6   6  11      325.09      341.47     12.67 o 
   7   6  11      281.30      268.22      9.57 o 
   8   6  11        7.65       12.51      4.84 o 
   9   6  11       91.36       89.00      8.06 o 
  10   6  11      183.80      175.50     11.48 o 
  11   6  11       38.68       43.97      7.39 o 
  12   6  11        3.84        3.83      6.50 o 
  13   6  11       35.63       31.95      8.13 o 
   1   7  11       40.15       59.43     13.57 o 
   2   7  11      311.86      338.81     12.52 o 
   3   7  11       33.88       35.82      6.69 o 
   4   7  11        4.20       -5.31      5.31 o 
   5   7  11       96.25      121.59     11.43 o 
   6   7  11     1225.62     1211.88     29.54 o 
   7   7  11        0.01       -3.33      7.10 o 
   8   7  11      364.19      348.62     27.29 o 
   9   7  11        0.22       -4.90      8.16 o 
  10   7  11      155.50      137.37     14.63 o 
  11   7  11       21.32        8.24      9.87 o 
  12   7  11       55.71       43.75     12.76 o 
  13   7  11        2.32        4.04     10.90 o 
   0   8  11      958.45     1018.68     33.24 o 
   1   8  11      883.28      922.37     26.67 o 
   2   8  11      153.67      174.13     13.20 o 
   3   8  11        8.16       13.50      6.02 o 
   4   8  11      129.42      144.42     15.44 o 
   5   8  11        0.35       -2.61      6.68 o 
   6   8  11       13.88       21.69      8.32 o 
   7   8  11       91.82      106.43     18.14 o 
   8   8  11       98.27       96.69     12.54 o 
   9   8  11       26.53       27.27     10.16 o 
  10   8  11       37.14       18.47      9.59 o 
  11   8  11        3.47       -1.00      9.17 o 
  12   8  11        8.52       -1.78     10.16 o 
  13   8  11        0.47        6.68      6.92 o 
   1   9  11      603.45      590.30     22.49 o 
   2   9  11      156.56      120.68     12.91 o 
   3   9  11       13.23       18.45      9.17 o 
   4   9  11      204.42      249.11     14.01 o 
   5   9  11      264.93      203.84     13.96 o 
   6   9  11      565.83      625.50     22.61 o 
   7   9  11      126.61       96.06     12.97 o 
   8   9  11      160.36      155.65     17.05 o 
   9   9  11      120.05      116.75     14.00 o 
  10   9  11       29.80       39.25     14.92 o 
  11   9  11       31.29       41.36     12.72 o 
  12   9  11      109.51      131.61     17.11 o 
   0  10  11       17.90        9.93     10.70 o 
   1  10  11      698.41      700.86     27.88 o 
   2  10  11      200.60      191.57     15.23 o 
   3  10  11      750.07      712.54     32.60 o 
   4  10  11       45.71       61.85     30.76 o 
   5  10  11       95.28       59.32     14.74 o 
   6  10  11        7.24       -0.77      7.60 o 
   7  10  11      262.92      223.08     27.89 o 
   8  10  11       29.10       29.52     10.47 o 
   9  10  11       11.01        4.35      9.55 o 
  10  10  11        0.13        9.36      9.87 o 
  11  10  11        2.55       10.39     11.56 o 
  12  10  11       10.34        1.32     14.24 o 
   1  11  11        8.87       21.87      9.87 o 
   2  11  11       39.60       31.67     10.40 o 
   3  11  11       25.67       35.56     10.26 o 
   4  11  11       26.75       32.57     14.48 o 
   5  11  11       79.17       88.57     24.13 o 
   6  11  11       70.78       42.83     14.50 o 
   7  11  11        7.96        7.19      9.04 o 
   8  11  11       16.74       17.42     10.10 o 
   9  11  11       11.33       24.32     12.84 o 
  10  11  11        1.88        6.36     10.59 o 
  11  11  11        0.92        1.20     11.98 o 
   0  12  11      139.32       93.62     25.33 o 
   1  12  11       12.04        9.29     12.03 o 
   2  12  11       80.65       99.12     13.38 o 
   3  12  11      242.69      214.78     16.94 o 
   4  12  11      123.64      105.68     14.26 o 
   5  12  11        0.81       10.99     11.49 o 
   6  12  11        0.41        0.98     11.49 o 
   7  12  11        5.09       -2.95     14.48 o 
   8  12  11      139.34      151.76     20.47 o 
   9  12  11       27.69       57.30     16.21 o 
  10  12  11      156.09      205.22     29.03 o 
  11  12  11       20.08       -6.29     11.80 o 
   1  13  11      324.01      250.70     33.50 o 
   2  13  11      187.61      219.10     18.08 o 
   3  13  11       28.07       14.68     13.32 o 
   4  13  11       26.77       21.69     10.80 o 
   5  13  11       46.81       50.16     15.28 o 
   6  13  11       32.83       25.48     14.06 o 
   7  13  11        3.31       -1.79     16.89 o 
   8  13  11       84.07      125.46     32.57 o 
   9  13  11        0.03       18.70     14.50 o 
  10  13  11       11.57       19.58     16.62 o 
   0  14  11       40.36       53.08     15.35 o 
   1  14  11      252.49      214.95     33.60 o 
   2  14  11        0.01       -3.59     10.20 o 
   3  14  11       15.66       -0.21     11.10 o 
   4  14  11      183.88      123.71     31.69 o 
   5  14  11        2.18       -4.71      9.69 o 
   6  14  11        0.16      -11.30     11.30 o 
   7  14  11       31.44       24.13     15.35 o 
   8  14  11       30.46       63.53     23.52 o 
   9  14  11        0.20        1.44     15.28 o 
   1  15  11        8.16       -8.32     15.33 o 
   2  15  11      164.32      170.02     17.38 o 
   3  15  11        2.16      -10.20     10.20 o 
   4  15  11       62.24       44.32     14.86 o 
   5  15  11        7.61       15.50     12.06 o 
   6  15  11        6.58       -3.73     13.90 o 
   7  15  11        3.86      -13.27     14.50 o 
   8  15  11       11.02        1.34     25.94 o 
   0  16  11       69.68       60.32     25.33 o 
   1  16  11        1.14        2.81     18.01 o 
   2  16  11        7.98       -1.67     11.52 o 
   3  16  11       12.19       18.10     12.54 o 
   4  16  11       21.75       14.84     13.38 o 
   5  16  11       35.91       32.18     13.45 o 
   6  16  11        4.66        5.18     12.91 o 
   7  16  11       14.86       -2.61     15.63 o 
   1  17  11       11.11       -2.25     11.98 o 
   2  17  11       20.84       28.97     12.90 o 
   3  17  11        0.03       -9.28     12.29 o 
   4  17  11       23.89       15.83     13.45 o 
   5  17  11       21.83       27.34     13.93 o 
   0  18  11        0.03        4.83     25.33 o 
   1  18  11       21.43       17.63     13.62 o 
   2  18  11       11.14       20.39     14.49 o 
   0   0  12      624.29      496.74     17.00 o 
   1   0  12       57.07       67.42      5.47 o 
   2   0  12        1.02       -1.63      3.94 o 
   3   0  12     1020.78     1058.90     16.42 o 
   4   0  12      560.05      509.27     11.47 o 
   5   0  12      362.31      373.21     11.54 o 
   6   0  12      198.69      177.15      8.96 o 
   7   0  12     1021.91     1057.12     20.89 o 
   8   0  12     2072.03     2085.55     44.92 o 
   9   0  12      198.49      234.52     11.64 o 
  10   0  12        3.70        6.33      6.68 o 
  11   0  12      106.13      111.70     11.68 o 
  12   0  12       14.25       -3.30      7.41 o 
  13   0  12       50.55       75.38     11.82 o 
  14   0  12       60.21       51.44     15.74 o 
   1   1  12        1.35        5.45      2.57 o 
   2   1  12       46.97       46.06      3.38 o 
   3   1  12       56.31       55.90      3.45 o 
   4   1  12       27.74       31.25      3.06 o 
   5   1  12       35.67       27.33      3.60 o 
   6   1  12      798.29      699.25     14.13 o 
   7   1  12      493.03      541.75     15.95 o 
   8   1  12       41.49       33.12      5.47 o 
   9   1  12        4.54        3.86      4.24 o 
  10   1  12       53.86       39.53      5.63 o 
  11   1  12      118.28      120.17      7.90 o 
  12   1  12        8.15       -3.98      5.00 o 
  13   1  12        2.22       -5.38      5.38 o 
  14   1  12        0.70       -1.85      6.33 o 
   0   2  12      904.99     1047.96     18.00 o 
   1   2  12       61.13       49.29      3.71 o 
   2   2  12     1212.73     1236.48     13.36 o 
   3   2  12      122.50      103.87      4.41 o 
   4   2  12      618.84      648.16     10.32 o 
   5   2  12      634.78      575.03      9.82 o 
   6   2  12      194.90      194.65      6.56 o 
   7   2  12      279.47      278.87      8.74 o 
   8   2  12      627.68      599.72     12.54 o 
   9   2  12      237.10      239.67      8.92 o 
  10   2  12      370.68      365.78     11.98 o 
  11   2  12       67.76       65.36      6.76 o 
  12   2  12       30.75       35.29      6.15 o 
  13   2  12       51.65       58.47      7.77 o 
  14   2  12        6.05        4.41      6.30 o 
   1   3  12     5545.37     5465.91     37.06 o 
   2   3  12      120.49      131.16      4.66 o 
   3   3  12      306.44      299.39      6.53 o 
   4   3  12      311.71      302.61      7.75 o 
   5   3  12        2.92        2.38      4.58 o 
   6   3  12       37.76       52.17      5.26 o 
   7   3  12      802.54      725.58     14.46 o 
   8   3  12      112.15      116.67      6.69 o 
   9   3  12       48.43       53.37      5.73 o 
  10   3  12        2.02        6.48      4.62 o 
  11   3  12      165.99      191.02      8.97 o 
  12   3  12      142.04      190.07     12.14 o 
  13   3  12        3.82        4.58      5.61 o 
  14   3  12       21.02       25.53      8.29 o 
   0   4  12     2249.43     2276.71     28.11 o 
   1   4  12      710.93      737.79      9.50 o 
   2   4  12      710.39      759.44      9.78 o 
   3   4  12      155.47      123.65      5.00 o 
   4   4  12     3549.89     3669.54     32.02 o 
   5   4  12        9.15        6.08      3.25 o 
   6   4  12      531.63      487.58     11.74 o 
   7   4  12       17.98       15.96      4.16 o 
   8   4  12      604.13      655.66     12.93 o 
   9   4  12       33.15       35.68      5.41 o 
  10   4  12      301.19      290.62      9.88 o 
  11   4  12        7.81        3.55      4.49 o 
  12   4  12       22.37       17.68      6.19 o 
  13   4  12       10.06        9.93      6.46 o 
   1   5  12     2813.84     2823.38     23.59 o 
   2   5  12      422.14      454.47      8.03 o 
   3   5  12      658.83      691.26     12.99 o 
   4   5  12        0.12       -0.87      2.74 o 
   5   5  12     1372.75     1285.03     16.15 o 
   6   5  12       62.16       70.69      4.96 o 
   7   5  12      575.15      531.44     11.43 o 
   8   5  12        7.01        3.79      4.15 o 
   9   5  12      746.35      797.02     16.77 o 
  10   5  12       43.93       43.56      6.32 o 
  11   5  12      283.30      294.99     12.23 o 
  12   5  12        0.80       -2.57      5.82 o 
  13   5  12      140.35      194.92     12.15 o 
   0   6  12      980.47      864.30     39.81 o 
   1   6  12        3.02        5.86      3.55 o 
   2   6  12       82.97       73.45      7.28 o 
   3   6  12        4.58        6.89      2.74 o 
   4   6  12       13.46       12.00      2.47 o 
   5   6  12      492.49      509.80      8.82 o 
   6   6  12       31.53       20.08      4.33 o 
   7   6  12      464.75      477.85     12.24 o 
   8   6  12      343.17      376.84     12.80 o 
   9   6  12        8.87        5.37      5.59 o 
  10   6  12       10.40        1.25      8.53 o 
  11   6  12      111.61       96.24      9.48 o 
  12   6  12       18.31       17.68      7.47 o 
  13   6  12        6.12       18.38      7.84 o 
   1   7  12       33.79       35.54     10.10 o 
   2   7  12      766.04      756.78     23.87 o 
   3   7  12      394.51      385.66     14.63 o 
   4   7  12      119.17      113.81     13.18 o 
   5   7  12      102.68       80.01     10.47 o 
   6   7  12      219.79      227.38     16.34 o 
   7   7  12       45.37       28.23      9.04 o 
   8   7  12      213.64      212.71     15.01 o 
   9   7  12       55.08       33.32     12.33 o 
  10   7  12       11.91        2.59      9.27 o 
  11   7  12       38.38       16.60     10.40 o 
  12   7  12        4.65        0.89     10.40 o 
  13   7  12       23.67        2.36     12.24 o 
   0   8  12       83.89      105.45     14.06 o 
   1   8  12      769.55      862.78     26.62 o 
   2   8  12       55.74       60.42     11.14 o 
   3   8  12      527.46      515.55     20.87 o 
   4   8  12      263.75      274.46     15.04 o 
   5   8  12      950.13      835.84     24.13 o 
   6   8  12      160.51      180.87     13.62 o 
   7   8  12        0.32        1.40      7.76 o 
   8   8  12        3.30        9.32      8.69 o 
   9   8  12       75.14       92.68     12.99 o 
  10   8  12        3.85        7.12      9.55 o 
  11   8  12       12.17       14.56     10.90 o 
  12   8  12        8.16       18.56     11.28 o 
   1   9  12      633.07      705.46     25.22 o 
   2   9  12      346.61      381.76     29.13 o 
   3   9  12      125.47      156.02     14.31 o 
   4   9  12        0.01       -7.41      7.41 o 
   5   9  12        2.04       -0.07      6.90 o 
   6   9  12       31.76       36.89     11.25 o 
   7   9  12        1.81        6.14      8.69 o 
   8   9  12      217.78      243.31     17.20 o 
   9   9  12      166.39      214.76     20.20 o 
  10   9  12       13.96       -9.70      9.70 o 
  11   9  12       18.95       12.82     18.02 o 
  12   9  12        0.84       -9.82     11.36 o 
   0  10  12      946.98     1074.39     37.10 o 
   1  10  12      717.17      686.74     25.01 o 
   2  10  12      164.08      183.35     15.29 o 
   3  10  12      771.28      812.19     27.37 o 
   4  10  12        1.31       -3.95      8.05 o 
   5  10  12       44.51       26.06     12.71 o 
   6  10  12       16.71        9.03     11.49 o 
   7  10  12        4.85       -0.77      9.04 o 
   8  10  12       53.32       87.81     13.30 o 
   9  10  12       53.45       62.13     12.59 o 
  10  10  12        9.78       -9.86      9.86 o 
  11  10  12        0.71      -10.40     11.84 o 
   1  11  12       10.38        5.12      9.70 o 
   2  11  12       30.18       34.71     10.58 o 
   3  11  12      170.47      178.27     15.75 o 
   4  11  12       28.43        1.08      9.21 o 
   5  11  12        1.39        7.24     11.09 o 
   6  11  12       26.31       17.17     12.46 o 
   7  11  12       70.96       86.45     17.00 o 
   8  11  12        0.08        0.23     13.20 o 
   9  11  12      279.34      288.55     25.15 o 
  10  11  12        2.53       -0.14     13.05 o 
  11  11  12       29.62       32.74     13.09 o 
   0  12  12        4.10        5.90     11.30 o 
   1  12  12        0.64        4.66      9.97 o 
   2  12  12      118.71      113.67     14.81 o 
   3  12  12       82.10      100.42     13.95 o 
   4  12  12       15.54       11.69     15.84 o 
   5  12  12       10.81       -4.16     11.30 o 
   6  12  12       14.04        1.89     17.49 o 
   7  12  12        0.19       -9.94     31.97 o 
   8  12  12       24.61       25.26     14.43 o 
   9  12  12        5.09        5.75     14.43 o 
  10  12  12       58.03       79.76     18.77 o 
   1  13  12      127.26       72.55     13.38 o 
   2  13  12      124.61      133.73     16.25 o 
   3  13  12      113.07       99.42     14.35 o 
   4  13  12        7.48       16.48     10.81 o 
   5  13  12       48.48       29.48     14.66 o 
   6  13  12        8.20        4.36     13.20 o 
   7  13  12       23.70       34.89     25.94 o 
   8  13  12       15.34        8.12     14.06 o 
   9  13  12       27.05       16.99     15.76 o 
   0  14  12      254.60      213.10     22.84 o 
   1  14  12        1.99        2.26     11.33 o 
   2  14  12       78.71       56.43     14.15 o 
   3  14  12        0.42       -5.68      9.91 o 
   4  14  12       75.40       87.11     14.78 o 
   5  14  12       51.86       45.34     13.61 o 
   6  14  12       18.59       16.67     14.06 o 
   7  14  12       23.58       26.34     15.28 o 
   8  14  12        7.06      -13.57     13.57 o 
   1  15  12        6.21       10.98     11.59 o 
   2  15  12       16.62        2.92     10.97 o 
   3  15  12        0.57       -8.61     10.59 o 
   4  15  12       31.33       40.95     13.61 o 
   5  15  12       28.25       31.03     24.25 o 
   6  15  12        1.65       -8.28     10.62 o 
   7  15  12       12.11       -4.02     15.28 o 
   0  16  12        0.29       31.37     24.13 o 
   1  16  12        5.38        6.71     11.98 o 
   2  16  12        0.49        1.17     11.68 o 
   3  16  12       37.51       32.72     14.35 o 
   4  16  12        1.40        5.68     13.45 o 
   5  16  12       33.49       40.61     14.11 o 
   6  16  12        1.80       -3.30     12.43 o 
   1  17  12       26.67       24.41     13.79 o 
   2  17  12       45.14       39.11     16.61 o 
   3  17  12        4.01        3.33     12.50 o 
   4  17  12       25.54       38.49     14.81 o 
   1   1  13     1171.18     1037.74     21.58 o 
   2   1  13      482.02      525.06      8.72 o 
   3   1  13      341.16      357.76      7.05 o 
   4   1  13      280.92      267.56      6.44 o 
   5   1  13      243.30      209.45      8.37 o 
   6   1  13      141.74      138.76      5.90 o 
   7   1  13        0.55       -3.76      3.76 o 
   8   1  13       79.65       71.00      5.99 o 
   9   1  13      344.70      353.49     10.63 o 
  10   1  13      137.03      113.46      8.14 o 
  11   1  13       33.95       35.99      6.92 o 
  12   1  13       37.19       39.62      8.54 o 
  13   1  13       34.74       31.30      6.75 o 
   0   2  13      941.17      981.38     17.64 o 
   1   2  13       88.94      109.56      4.87 o 
   2   2  13       17.14       11.04      2.89 o 
   3   2  13      296.81      307.48      7.10 o 
   4   2  13      450.94      442.31      7.79 o 
   5   2  13      490.05      477.87     13.66 o 
   6   2  13       13.01       13.31      4.23 o 
   7   2  13      281.68      258.00      8.65 o 
   8   2  13      161.88      187.10      8.01 o 
   9   2  13        5.74        9.13      4.44 o 
  10   2  13      185.83      201.49      8.87 o 
  11   2  13       60.68       61.46      7.81 o 
  12   2  13       30.62       42.11      7.02 o 
  13   2  13       53.05       56.92      7.60 o 
   1   3  13      978.17      973.09     12.30 o 
   2   3  13     1623.54     1562.02     15.56 o 
   3   3  13      147.67      160.40      6.61 o 
   4   3  13      485.50      447.48      9.22 o 
   5   3  13      237.42      231.33      7.55 o 
   6   3  13     1493.40     1490.19     19.11 o 
   7   3  13       41.48       38.96      4.87 o 
   8   3  13      127.77      111.07      6.74 o 
   9   3  13      143.07      147.03      8.29 o 
  10   3  13       45.43       42.56      5.87 o 
  11   3  13       32.29       25.10      5.53 o 
  12   3  13       96.46       92.67      7.73 o 
  13   3  13        8.88       12.62      6.11 o 
   0   4  13      182.29      219.70      9.23 o 
   1   4  13      230.99      227.69      6.44 o 
   2   4  13        3.93        3.11      3.11 o 
   3   4  13      229.56      290.68      7.48 o 
   4   4  13      300.32      281.07      9.12 o 
   5   4  13      533.19      536.31     13.06 o 
   6   4  13      334.19      371.91     15.01 o 
   7   4  13      919.09      875.53     14.67 o 
   8   4  13      166.43      148.30     11.61 o 
   9   4  13        4.66        2.98      4.46 o 
  10   4  13       18.85       26.61      5.38 o 
  11   4  13       51.91       29.49      5.77 o 
  12   4  13        3.81       10.38      6.11 o 
  13   4  13       23.97       15.59      7.73 o 
   1   5  13     1151.56     1099.68     13.17 o 
   2   5  13       13.27        6.50      3.02 o 
   3   5  13      254.86      242.13      6.59 o 
   4   5  13       34.02       30.42      3.73 o 
   5   5  13       58.57       35.44      4.13 o 
   6   5  13       13.71       11.06      3.84 o 
   7   5  13      151.63      133.04      6.52 o 
   8   5  13       37.26       22.73      4.89 o 
   9   5  13      162.49      163.87      7.56 o 
  10   5  13       56.38       65.68      8.27 o 
  11   5  13        5.90       -4.23      5.42 o 
  12   5  13        7.28        0.14      5.72 o 
  13   5  13        0.13       13.33      6.79 o 
   0   6  13      757.20      865.28     28.41 o 
   1   6  13       28.51       18.82      3.00 o 
   2   6  13      247.99      271.29      7.11 o 
   3   6  13       98.34      106.79      5.36 o 
   4   6  13      361.21      380.25      7.40 o 
   5   6  13      285.72      287.08      7.13 o 
   6   6  13      796.74      785.42     16.01 o 
   7   6  13      190.35      167.82      8.26 o 
   8   6  13       12.88       14.75     10.97 o 
   9   6  13        1.97        4.00      5.61 o 
  10   6  13       70.28       83.62      8.36 o 
  11   6  13        5.94        3.85      6.57 o 
  12   6  13        0.00        1.80      6.56 o 
  13   6  13        1.90       -3.35      6.76 o 
   1   7  13       19.29       17.67      8.69 o 
   2   7  13      167.92      164.62     20.60 o 
   3   7  13       66.58       78.62     11.18 o 
   4   7  13     1074.88      962.17     25.57 o 
   5   7  13       80.16       83.10     10.40 o 
   6   7  13       39.82       43.46      9.32 o 
   7   7  13        6.61       11.37      8.51 o 
   8   7  13       79.07       71.52     11.32 o 
   9   7  13      117.95      147.63     14.59 o 
  10   7  13       36.70       35.75     11.51 o 
  11   7  13       85.98      113.53     15.48 o 
  12   7  13       56.72       64.35     14.15 o 
   0   8  13     1449.96     1499.52     62.73 o 
   1   8  13       92.06       94.33     17.86 o 
   2   8  13       10.65       14.38      8.80 o 
   3   8  13       11.41       -8.32      8.32 o 
   4   8  13      827.99      880.73     27.35 o 
   5   8  13       27.00       20.00      8.16 o 
   6   8  13       30.09       37.53      9.36 o 
   7   8  13        2.06       -1.20      7.76 o 
   8   8  13      233.88      236.09     16.69 o 
   9   8  13       12.17       25.10     11.03 o 
  10   8  13      232.79      301.99     20.85 o 
  11   8  13       26.87       27.88     11.80 o 
  12   8  13       11.42       11.82     11.59 o 
   1   9  13      455.20      478.92     30.71 o 
   2   9  13     1254.07     1245.15     32.72 o 
   3   9  13       34.94       38.50     15.33 o 
   4   9  13       96.41      107.09     17.98 o 
   5   9  13       31.45       59.28     13.90 o 
   6   9  13        6.10        8.27     11.49 o 
   7   9  13      220.65      222.42     19.51 o 
   8   9  13      262.84      259.55     17.53 o 
   9   9  13       70.56       98.01     13.79 o 
  10   9  13        0.00        3.90     10.66 o 
  11   9  13      141.26      114.74     15.92 o 
   0  10  13      212.69      305.21     33.78 o 
   1  10  13       49.87       56.52     13.12 o 
   2  10  13       16.83       -4.66     10.28 o 
   3  10  13       14.04       12.51      9.27 o 
   4  10  13       37.59       17.38     18.65 o 
   5  10  13        3.08       -1.34     25.94 o 
   6  10  13        0.21       -8.44     11.09 o 
   7  10  13       21.24       28.35     13.65 o 
   8  10  13       30.60       43.92     18.70 o 
   9  10  13        1.18        5.53     10.69 o 
  10  10  13       18.99       -8.53     10.10 o 
  11  10  13       15.61        8.95     11.56 o 
   1  11  13       15.69       17.36      9.90 o 
   2  11  13       15.93       16.25     10.08 o 
   3  11  13       49.98       45.94     11.59 o 
   4  11  13        1.05        6.76      9.39 o 
   5  11  13      222.50      227.16     18.11 o 
   6  11  13        0.13      -12.79     18.10 o 
   7  11  13        0.23       -4.59     16.29 o 
   8  11  13       18.39       14.86     14.76 o 
   9  11  13       24.90       49.49     16.62 o 
  10  11  13       66.55       42.45     17.85 o 
   0  12  13      175.45      168.89     28.95 o 
   1  12  13      185.40      222.69     17.81 o 
   2  12  13       28.59       31.33     11.44 o 
   3  12  13       86.17       94.73     16.64 o 
   4  12  13        4.35       19.24     14.49 o 
   5  12  13       68.55       66.99     13.69 o 
   6  12  13       12.87        7.39     13.04 o 
   7  12  13        0.47       -1.13     12.71 o 
   8  12  13       25.13        7.24     15.35 o 
   9  12  13        0.01       18.68     15.76 o 
  10  12  13        0.02       -0.91     18.70 o 
   1  13  13      106.03       90.61     14.53 o 
   2  13  13       23.79       41.12     12.95 o 
   3  13  13        9.79       13.25     11.10 o 
   4  13  13        9.40        5.00     10.86 o 
   5  13  13      139.36      161.87     17.32 o 
   6  13  13       20.24        1.87     14.34 o 
   7  13  13        2.77      -13.20     13.20 o 
   8  13  13        4.15        8.58     15.07 o 
   9  13  13       13.57       12.12     29.56 o 
   0  14  13      191.05      114.61     28.95 o 
   1  14  13       80.36       50.15     13.47 o 
   2  14  13       20.77        7.58     11.18 o 
   3  14  13       39.14       48.87     13.55 o 
   4  14  13        1.28        0.66     11.28 o 
   5  14  13       65.79       81.80     19.28 o 
   6  14  13       31.10       36.58     20.95 o 
   7  14  13        1.81       -5.63     14.06 o 
   8  14  13        8.99       14.60     16.14 o 
   1  15  13       16.09       22.93     12.21 o 
   2  15  13        5.16       11.69     11.71 o 
   3  15  13        7.98      -15.19     18.88 o 
   4  15  13        7.84      -11.12     11.12 o 
   5  15  13        5.66        0.32     12.43 o 
   6  15  13        7.78        3.81     12.76 o 
   0  16  13      193.61      164.07     33.78 o 
   1  16  13        4.95      -10.92     11.89 o 
   2  16  13        4.66        0.62     12.50 o 
   3  16  13        0.04      -10.88     12.21 o 
   4  16  13        3.64        8.66     12.99 o 
   5  16  13       21.40       26.24     14.08 o 
   1  17  13       22.99       25.33     18.77 o 
   2  17  13        1.35       16.40     14.00 o 
   0   0  14     3635.02     3935.00     63.11 o 
   1   0  14       13.75        5.89      4.70 o 
   2   0  14       10.70        9.58      4.71 o 
   3   0  14      936.36     1051.00     23.43 o 
   4   0  14       82.08       93.04      7.22 o 
   5   0  14       98.54      100.22      6.92 o 
   6   0  14      514.38      492.89     16.02 o 
   7   0  14       10.27        8.20      5.75 o 
   8   0  14      508.94      521.03     18.79 o 
   9   0  14       12.27       15.57      7.76 o 
  10   0  14       82.04       69.28     12.92 o 
  11   0  14        0.51        7.90      7.89 o 
  12   0  14      302.83      346.62     18.42 o 
  13   0  14      125.81      133.28     14.26 o 
   1   1  14        5.46        5.67      3.09 o 
   2   1  14       76.71      100.85      5.76 o 
   3   1  14      130.89      144.59      6.26 o 
   4   1  14      630.55      650.75      9.76 o 
   5   1  14      230.17      214.07      6.18 o 
   6   1  14       31.02       39.86      4.82 o 
   7   1  14        1.44       -3.75      3.75 o 
   8   1  14        3.69        2.28      4.32 o 
   9   1  14       24.18       28.51      5.86 o 
  10   1  14       25.70       19.87      5.80 o 
  11   1  14       10.56        8.72      5.64 o 
  12   1  14       24.25       34.74      7.07 o 
  13   1  14       47.86       41.49      7.68 o 
   0   2  14     2913.33     2830.63     35.25 o 
   1   2  14        2.96       -0.53      3.53 o 
   2   2  14     2678.28     2673.58     24.75 o 
   3   2  14       22.92       14.15      3.74 o 
   4   2  14        0.04       -1.35      3.22 o 
   5   2  14        0.11       -3.27      3.27 o 
   6   2  14      344.82      317.42     11.34 o 
   7   2  14       76.98       70.26      5.95 o 
   8   2  14        1.04        0.65      4.28 o 
   9   2  14       14.84        6.21      4.55 o 
  10   2  14       23.47       30.73      6.21 o 
  11   2  14        0.11        3.25      5.19 o 
  12   2  14       94.17      105.19      8.76 o 
  13   2  14        0.01       -0.12      6.13 o 
   1   3  14      374.59      379.73      8.13 o 
   2   3  14     1145.26     1106.37     14.29 o 
   3   3  14       80.80       74.21      4.96 o 
   4   3  14      153.09      131.71      7.67 o 
   5   3  14      297.53      294.45      8.20 o 
   6   3  14      628.83      580.01     15.07 o 
   7   3  14      393.43      403.23     10.62 o 
   8   3  14       40.94       36.27      5.39 o 
   9   3  14       45.78       46.99      6.60 o 
  10   3  14        0.07       -2.70      4.51 o 
  11   3  14       23.50       21.68      5.83 o 
  12   3  14       42.83       40.57      7.13 o 
  13   3  14       55.59       60.24      8.15 o 
   0   4  14      129.97      113.60      8.67 o 
   1   4  14     1535.50     1554.90     23.00 o 
   2   4  14       22.84       11.77      4.67 o 
   3   4  14      515.52      543.33     12.79 o 
   4   4  14      216.92      202.17      6.83 o 
   5   4  14       48.37       49.20      4.99 o 
   6   4  14       51.50       41.28      4.99 o 
   7   4  14      373.41      351.66      9.87 o 
   8   4  14      218.38      244.86      8.88 o 
   9   4  14       48.38       52.39      5.96 o 
  10   4  14        0.17        2.17      4.69 o 
  11   4  14        9.20        9.58      5.41 o 
  12   4  14        5.81        7.55      5.77 o 
  13   4  14        0.37        3.15      7.22 o 
   1   5  14      817.53      845.03     12.75 o 
   2   5  14      531.14      625.09     13.79 o 
   3   5  14       93.23       91.21      4.87 o 
   4   5  14      568.15      591.62     10.48 o 
   5   5  14      105.39      110.20      5.64 o 
   6   5  14      331.58      315.85      8.87 o 
   7   5  14        0.00        3.11      3.98 o 
   8   5  14       14.81       18.98      4.73 o 
   9   5  14        0.49       -2.24      4.16 o 
  10   5  14       30.81       30.52      8.08 o 
  11   5  14        0.76       -0.84      5.64 o 
  12   5  14      100.83      118.03      9.52 o 
   0   6  14     1894.87     1732.86     26.86 o 
   1   6  14      943.88      934.53     16.21 o 
   2   6  14      133.78      118.87      4.91 o 
   3   6  14      986.85      877.77     11.40 o 
   4   6  14      146.86      133.06      5.14 o 
   5   6  14       40.39       61.55      4.57 o 
   6   6  14      439.41      387.83     10.07 o 
   7   6  14      716.33      758.71     14.36 o 
   8   6  14      229.86      234.27     10.77 o 
   9   6  14      109.72      108.98      9.11 o 
  10   6  14      114.85      113.45      9.28 o 
  11   6  14       77.31       53.68      8.27 o 
  12   6  14       68.20       74.83      9.18 o 
   1   7  14      613.75      594.76     22.75 o 
   2   7  14     1419.18     1396.97     46.63 o 
   3   7  14      121.07      104.77     12.25 o 
   4   7  14      241.17      232.19     18.33 o 
   5   7  14        0.18        2.92      6.22 o 
   6   7  14       75.28       92.28     11.18 o 
   7   7  14      103.60       92.89     12.21 o 
   8   7  14        9.61       25.99     10.68 o 
   9   7  14       17.41       14.36      9.87 o 
  10   7  14       11.65        3.25     10.40 o 
  11   7  14        2.97       -9.70      9.70 o 
  12   7  14       10.43        3.82     10.86 o 
   0   8  14       71.07       80.83     21.71 o 
   1   8  14       44.40       33.99     10.80 o 
   2   8  14      458.02      411.35     28.72 o 
   3   8  14      120.11      136.89     19.77 o 
   4   8  14      412.14      420.00     20.17 o 
   5   8  14      165.79      126.06     13.90 o 
   6   8  14       15.51        1.11     10.99 o 
   7   8  14       25.85        8.98      8.69 o 
   8   8  14      347.85      331.56     25.55 o 
   9   8  14        0.71       -0.46      9.59 o 
  10   8  14       68.09       53.89     13.38 o 
  11   8  14        9.71       -6.10     10.40 o 
   1   9  14       28.83       45.97     10.80 o 
   2   9  14       65.36       68.08     12.02 o 
   3   9  14       95.25      115.17     13.65 o 
   4   9  14        0.01       -4.01      8.80 o 
   5   9  14       45.90       47.97     15.99 o 
   6   9  14      217.86      231.89     22.13 o 
   7   9  14        9.01       23.83     13.57 o 
   8   9  14        3.48        4.10     14.48 o 
   9   9  14      185.70      237.31     18.10 o 
  10   9  14        5.80        5.49     10.81 o 
  11   9  14       25.56       57.38     13.90 o 
   0  10  14      115.15       76.00     21.71 o 
   1  10  14        2.73        4.81     10.52 o 
   2  10  14      147.30      179.32     15.92 o 
   3  10  14       41.37       56.86     11.59 o 
   4  10  14       34.54       17.78     10.16 o 
   5  10  14        3.96       12.47      9.75 o 
   6  10  14        0.20       13.03     12.71 o 
   7  10  14        0.61       -3.79     11.83 o 
   8  10  14      284.03      298.51     34.98 o 
   9  10  14        6.81       20.06     19.30 o 
  10  10  14       63.17       92.96     20.51 o 
   1  11  14        0.94        7.75     13.24 o 
   2  11  14       11.74       22.82     10.90 o 
   3  11  14       37.69       34.02     11.28 o 
   4  11  14       14.83       12.62     10.62 o 
   5  11  14       13.25       12.39     15.28 o 
   6  11  14      180.09      178.61     17.17 o 
   7  11  14        5.25       20.31     30.76 o 
   8  11  14       14.40       -6.21     14.06 o 
   9  11  14        6.48        0.57     14.43 o 
  10  11  14        0.03      -10.86     13.65 o 
   0  12  14       64.17       18.10     19.30 o 
   1  12  14       90.98       98.33     14.59 o 
   2  12  14      107.00      120.31     15.75 o 
   3  12  14       66.39       77.80     13.93 o 
   4  12  14       15.26       23.06     11.02 o 
   5  12  14       32.28       27.46     12.50 o 
   6  12  14        0.33       -9.87      9.87 o 
   7  12  14        6.81       20.88     17.49 o 
   8  12  14        2.63        3.55     14.43 o 
   9  12  14       11.38        7.98     15.28 o 
   1  13  14       26.02       60.91     13.30 o 
   2  13  14       83.26       80.07     14.49 o 
   3  13  14        3.53        5.30     10.80 o 
   4  13  14       12.35       24.73     12.59 o 
   5  13  14       32.44       28.55     12.54 o 
   6  13  14       85.69       81.08     15.71 o 
   7  13  14        5.60        8.71     15.76 o 
   8  13  14      185.07      239.63     27.26 o 
   0  14  14      141.64      179.75     33.78 o 
   1  14  14      127.89      152.38     20.67 o 
   2  14  14       30.10       31.73     12.95 o 
   3  14  14      119.28      104.47     16.60 o 
   4  14  14       31.71       22.02     13.83 o 
   5  14  14       20.17       18.01     21.87 o 
   6  14  14       10.61       30.36     15.69 o 
   7  14  14       10.55       10.86     12.85 o 
   1  15  14       10.74       10.09     12.61 o 
   2  15  14        1.41       -3.75     13.62 o 
   3  15  14        0.35        9.83     12.99 o 
   4  15  14       13.87       35.27     15.71 o 
   5  15  14       44.26       61.15     15.36 o 
   6  15  14       17.32       12.05     13.29 o 
   0  16  14        1.55       14.48     25.33 o 
   1  16  14       24.64       -7.59     29.56 o 
   2  16  14       33.34       18.99     13.65 o 
   3  16  14       58.62       61.88     16.21 o 
   4  16  14        0.73       -7.16     12.54 o 
   1   1  15      288.71      343.05      8.43 o 
   2   1  15      248.60      250.54      7.42 o 
   3   1  15      507.29      544.98      9.81 o 
   4   1  15      547.24      539.51     10.60 o 
   5   1  15      230.66      219.37      7.40 o 
   6   1  15      460.91      485.76     10.60 o 
   7   1  15        0.02       -3.87      3.87 o 
   8   1  15        6.73        3.35      4.72 o 
   9   1  15      729.97      800.82     17.15 o 
  10   1  15        0.70       -5.13      5.13 o 
  11   1  15       20.19       17.38      6.02 o 
  12   1  15        6.59       13.92      6.15 o 
   0   2  15     1251.33     1279.43     30.82 o 
   1   2  15        1.44       -3.25      4.35 o 
   2   2  15        1.76        1.42      3.63 o 
   3   2  15      161.02      147.65      6.17 o 
   4   2  15      343.12      356.63      9.06 o 
   5   2  15        1.00        0.06      3.38 o 
   6   2  15      486.76      477.65     10.70 o 
   7   2  15       27.88       33.32      5.05 o 
   8   2  15      133.03      134.95      7.62 o 
   9   2  15        5.55        1.91      4.97 o 
  10   2  15       50.31       40.87      6.63 o 
  11   2  15        5.43        1.41      5.61 o 
  12   2  15        1.28       -5.75      5.75 o 
   1   3  15      101.61       81.28      5.37 o 
   2   3  15       75.87       90.79      6.73 o 
   3   3  15       22.51        9.53      3.66 o 
   4   3  15       17.37        8.22      3.64 o 
   5   3  15      229.85      236.96      7.68 o 
   6   3  15      127.98      144.22      7.08 o 
   7   3  15       55.67       55.88      5.75 o 
   8   3  15       77.90       83.65      6.51 o 
   9   3  15        0.06        4.67      4.67 o 
  10   3  15       18.95        8.86      5.48 o 
  11   3  15       11.61       13.39      8.36 o 
  12   3  15       10.44       18.16      6.58 o 
   0   4  15      173.85      147.56     14.59 o 
   1   4  15      370.09      351.69      9.62 o 
   2   4  15      531.47      509.45      9.84 o 
   3   4  15       71.49       73.25      5.30 o 
   4   4  15       92.09      107.07      8.01 o 
   5   4  15      376.44      378.05      9.23 o 
   6   4  15       22.53       17.44      4.39 o 
   7   4  15      416.24      390.76     11.32 o 
   8   4  15      160.52      150.67      7.78 o 
   9   4  15       23.07       13.37      5.20 o 
  10   4  15      278.37      295.43     10.64 o 
  11   4  15       89.68      100.47      7.69 o 
  12   4  15        1.39       -1.23      7.01 o 
   1   5  15      307.28      306.01      8.79 o 
   2   5  15       22.96       28.12      4.24 o 
   3   5  15       65.50       58.83      4.64 o 
   4   5  15      185.67      169.85      6.45 o 
   5   5  15      350.59      355.99      8.77 o 
   6   5  15      135.65      169.82      7.11 o 
   7   5  15       39.72       32.27      4.96 o 
   8   5  15        0.06        4.72      4.24 o 
   9   5  15       14.39        5.40      4.59 o 
  10   5  15       10.48       -0.10      4.82 o 
  11   5  15       49.25       56.52      7.49 o 
  12   5  15       15.79        6.49      7.04 o 
   0   6  15     1867.65     1874.75     29.30 o 
   1   6  15       23.77       26.85      3.87 o 
   2   6  15        8.72       18.50      3.49 o 
   3   6  15        0.65       -3.05      3.05 o 
   4   6  15      116.49      123.89      5.95 o 
   5   6  15       37.23       37.62      4.13 o 
   6   6  15       36.10       33.29      4.45 o 
   7   6  15      129.89      138.56      7.98 o 
   8   6  15       41.83       62.53      7.44 o 
   9   6  15       24.77       23.13      6.56 o 
  10   6  15       94.80      109.66      9.58 o 
  11   6  15       22.20       31.60      7.92 o 
  12   6  15       90.30       91.33      9.62 o 
   1   7  15      563.31      608.07     29.86 o 
   2   7  15      111.59       97.35     12.50 o 
   3   7  15      107.63      129.53     16.31 o 
   4   7  15      122.73      168.19     14.59 o 
   5   7  15      645.98      643.34     24.32 o 
   6   7  15       31.62       25.25     12.71 o 
   7   7  15        0.48       -0.37      8.88 o 
   8   7  15      227.62      243.05     17.30 o 
   9   7  15       41.57       15.20     10.58 o 
  10   7  15        0.23        1.41     10.26 o 
  11   7  15        4.61        7.29     11.36 o 
   0   8  15       21.45       -2.41     15.68 o 
   1   8  15       77.52       86.28     14.92 o 
   2   8  15       19.95       20.87      9.50 o 
   3   8  15        3.61        0.49      9.00 o 
   4   8  15       21.39       23.19      9.70 o 
   5   8  15       21.94       31.37     10.45 o 
   6   8  15        0.02        2.53      9.50 o 
   7   8  15       41.35       17.83     13.87 o 
   8   8  15      101.40      113.47     21.11 o 
   9   8  15       19.83       13.27     10.80 o 
  10   8  15       29.13       41.67     12.54 o 
  11   8  15       58.77       39.01     13.23 o 
   1   9  15      200.11      181.33     19.42 o 
   2   9  15        0.23       -4.05      8.91 o 
   3   9  15        0.01       -8.30      8.30 o 
   4   9  15       81.23       78.47     12.81 o 
   5   9  15        0.41       -2.79      9.21 o 
   6   9  15       33.06       36.02     11.80 o 
   7   9  15        0.13        9.21     12.46 o 
   8   9  15       70.61       81.55     18.33 o 
   9   9  15       13.64        0.60     14.50 o 
  10   9  15        8.99       16.29     15.35 o 
   0  10  15       98.91      170.10     27.75 o 
   1  10  15       36.54       42.28     11.89 o 
   2  10  15        1.52        1.35      9.36 o 
   3  10  15      525.02      529.08     24.14 o 
   4  10  15        2.95       10.76     10.32 o 
   5  10  15       37.91       40.19     11.71 o 
   6  10  15       41.80       29.32     11.36 o 
   7  10  15       10.36       -4.13     13.04 o 
   8  10  15        1.13      -13.43     32.57 o 
   9  10  15       51.93       67.27     18.33 o 
  10  10  15        0.15      -13.65     13.65 o 
   1  11  15       23.23       12.89     10.66 o 
   2  11  15       69.78       57.82     13.20 o 
   3  11  15        5.99       11.24     10.26 o 
   4  11  15        4.74       -9.06     10.66 o 
   5  11  15       37.67       21.31     11.84 o 
   6  11  15      122.52      179.87     24.14 o 
   7  11  15       32.43       35.29     16.62 o 
   8  11  15       28.06       20.76     16.89 o 
   9  11  15        7.06       13.53     15.63 o 
   0  12  15      595.22      606.80     47.05 o 
   1  12  15      178.82      223.65     19.68 o 
   2  12  15       42.66       54.93     16.93 o 
   3  12  15      278.85      266.75     20.61 o 
   4  12  15       71.17       80.80     23.32 o 
   5  12  15        6.91        2.52     10.80 o 
   6  12  15      141.66      146.04     17.87 o 
   7  12  15       16.92       23.18     13.42 o 
   8  12  15        1.44       -5.17     14.76 o 
   1  13  15      118.73      127.34     16.41 o 
   2  13  15        3.76        8.27     11.10 o 
   3  13  15        0.02       14.16     11.98 o 
   4  13  15        1.64       22.73     12.91 o 
   5  13  15        9.17       -4.49     12.50 o 
   6  13  15      108.18      136.93     18.70 o 
   7  13  15        1.80        1.30     12.15 o 
   0  14  15       93.73      110.99     32.57 o 
   1  14  15       16.06      -11.41     19.30 o 
   2  14  15       44.33       41.68     14.81 o 
   3  14  15        8.19        6.87     11.89 o 
   4  14  15        6.54       -9.13     16.09 o 
   5  14  15        3.41       -7.28     12.06 o 
   6  14  15        1.60       13.70     13.61 o 
   1  15  15        0.14       10.33     17.47 o 
   2  15  15       30.66       20.81     13.45 o 
   3  15  15        0.32       -7.70     12.29 o 
   4  15  15        7.50       -1.88     12.59 o 
   0  16  15        9.25       -9.65     22.92 o 
   1  16  15        4.62       19.76     17.85 o 
   2  16  15        0.71        6.26     12.76 o 
   0   0  16     4469.05     4566.07    142.95 o 
   1   0  16     4455.25     4556.09     51.84 o 
   2   0  16      446.00      453.61     14.13 o 
   3   0  16     2281.07     2199.40     45.45 o 
   4   0  16      117.59      105.76      7.40 o 
   5   0  16      400.55      381.34     27.84 o 
   6   0  16      978.85      940.84     24.13 o 
   7   0  16      117.35       99.34     10.40 o 
   8   0  16       14.25        4.71      7.18 o 
   9   0  16       17.96       25.53     11.04 o 
  10   0  16        0.71       -6.36      6.78 o 
  11   0  16       18.15       33.69     11.39 o 
  12   0  16       12.90       11.70      9.87 o 
   1   1  16       92.58       93.87      6.19 o 
   2   1  16      112.56      107.15      5.75 o 
   3   1  16      437.87      412.69     10.35 o 
   4   1  16      169.62      170.33      6.81 o 
   5   1  16       23.75       19.20      4.39 o 
   6   1  16       96.33       95.49      7.12 o 
   7   1  16       16.82       10.62      4.98 o 
   8   1  16       28.83       23.07      5.76 o 
   9   1  16       45.15       50.75      7.55 o 
  10   1  16        0.91       -5.01      5.01 o 
  11   1  16       46.28       42.59      7.26 o 
  12   1  16        3.86        2.85      6.32 o 
   0   2  16     1017.43      929.74     19.15 o 
   1   2  16      302.34      343.81      9.15 o 
   2   2  16        0.13       -4.27      4.27 o 
   3   2  16      300.71      332.24      8.77 o 
   4   2  16      153.15      109.92      5.93 o 
   5   2  16      129.32      125.20      7.07 o 
   6   2  16      220.49      178.98      7.51 o 
   7   2  16       30.91       30.06      5.00 o 
   8   2  16       84.79       93.91      7.57 o 
   9   2  16       43.92       28.99      6.15 o 
  10   2  16        2.35       -4.12      5.48 o 
  11   2  16        0.00        0.42      5.73 o 
  12   2  16       36.08       57.58      7.91 o 
   1   3  16     1000.48     1088.15     15.75 o 
   2   3  16      166.31      135.23      6.47 o 
   3   3  16        6.60        2.53      3.44 o 
   4   3  16        3.86       -1.20      3.50 o 
   5   3  16      135.12      134.25      6.71 o 
   6   3  16      111.11       99.11      6.13 o 
   7   3  16      273.98      264.60     10.04 o 
   8   3  16       14.85       11.26      4.76 o 
   9   3  16      132.08      148.71      8.91 o 
  10   3  16        0.25        4.54      5.47 o 
  11   3  16       18.77       26.76      6.74 o 
  12   3  16        2.57       -6.02      6.02 o 
   0   4  16      141.47      181.13     10.87 o 
   1   4  16       32.66       39.57      4.96 o 
   2   4  16       72.14       50.51      5.36 o 
   3   4  16      201.98      235.91      7.92 o 
   4   4  16       28.84       30.54      4.48 o 
   5   4  16       37.84       32.80      4.80 o 
   6   4  16       61.96       60.29      5.53 o 
   7   4  16       45.63       43.31      5.54 o 
   8   4  16       74.88       96.20      6.93 o 
   9   4  16        8.68        3.13      5.02 o 
  10   4  16       36.27       34.75      6.62 o 
  11   4  16        2.65        1.59      5.98 o 
  12   4  16       17.71       12.89      9.26 o 
   1   5  16      794.07      825.59     16.97 o 
   2   5  16        0.82       -1.95      3.62 o 
   3   5  16       59.90       48.81      4.90 o 
   4   5  16        0.83        1.99      3.80 o 
   5   5  16       63.06       65.58      6.94 o 
   6   5  16      176.25      189.86      7.25 o 
   7   5  16      137.98      149.46      7.35 o 
   8   5  16        1.11       -4.08      4.31 o 
   9   5  16       14.66       18.84      5.30 o 
  10   5  16       21.75       18.35      5.61 o 
  11   5  16       55.69       55.30      8.56 o 
   0   6  16      699.53      736.50     17.31 o 
   1   6  16       23.55       19.02      3.62 o 
   2   6  16      155.62      134.31      5.55 o 
   3   6  16       62.65       59.86      4.47 o 
   4   6  16      139.18      123.60      6.07 o 
   5   6  16      202.18      164.95      7.42 o 
   6   6  16       14.65       10.71      4.18 o 
   7   6  16      200.71      173.95      9.92 o 
   8   6  16       40.95       47.10     12.43 o 
   9   6  16       17.00       28.18      7.28 o 
  10   6  16       70.34       59.14     10.97 o 
  11   6  16       20.52        6.37      6.91 o 
   1   7  16       69.17       85.49     24.73 o 
   2   7  16        1.21       10.38      8.69 o 
   3   7  16       47.90       36.82     10.90 o 
   4   7  16       22.61       21.06     14.94 o 
   5   7  16        2.29       -9.09      9.46 o 
   6   7  16        0.01       -4.12      8.93 o 
   7   7  16       43.48       39.92     14.06 o 
   8   7  16        9.52        3.10     20.51 o 
   9   7  16       86.27       62.60     13.38 o 
  10   7  16        1.57       -4.76     10.97 o 
  11   7  16       42.40       37.25     16.74 o 
   0   8  16      215.73      241.27     30.16 o 
   1   8  16        3.69       -2.41     11.94 o 
   2   8  16        0.04       -7.30      8.75 o 
   3   8  16      128.03      131.29     14.31 o 
   4   8  16       15.38        1.97      9.21 o 
   5   8  16      160.63      165.29     15.93 o 
   6   8  16        7.17       18.02     10.90 o 
   7   8  16       47.60       49.69     12.15 o 
   8   8  16       81.75      107.12     18.71 o 
   9   8  16        0.02        6.64     14.48 o 
  10   8  16       30.80       39.81     22.92 o 
   1   9  16      152.93      202.15     28.95 o 
   2   9  16       33.58       37.00     11.59 o 
   3   9  16        4.96       -9.04      9.04 o 
   4   9  16        2.15        0.32      9.21 o 
   5   9  16      202.91      282.87     19.93 o 
   6   9  16      146.46      162.26     16.91 o 
   7   9  16        0.35       14.61     11.10 o 
   8   9  16        0.68        7.64     14.06 o 
   9   9  16       13.97       24.36     15.63 o 
  10   9  16       51.37       54.29     17.91 o 
   0  10  16      411.24      279.88     33.78 o 
   1  10  16       39.85       23.27     31.37 o 
   2  10  16        4.85        6.83     10.58 o 
   3  10  16        2.44      -11.27     11.27 o 
   4  10  16      207.19      241.69     19.21 o 
   5  10  16       16.94       29.12     12.15 o 
   6  10  16      197.45      217.47     20.68 o 
   7  10  16      207.68      280.49     20.87 o 
   8  10  16        4.65        9.97     14.20 o 
   9  10  16       91.36       89.25     19.62 o 
   1  11  16        8.45       -8.68     13.20 o 
   2  11  16      114.92      109.89     15.32 o 
   3  11  16      232.01      236.67     25.25 o 
   4  11  16       78.31       79.26     14.78 o 
   5  11  16      106.32      115.21     16.62 o 
   6  11  16        0.64      -11.16     11.16 o 
   7  11  16      191.13      211.52     22.37 o 
   8  11  16        0.11        4.12     12.15 o 
   0  12  16      242.74      221.97     34.98 o 
   1  12  16        3.44      -12.35     12.35 o 
   2  12  16       22.13       31.73     12.76 o 
   3  12  16       41.85       51.53     13.90 o 
   4  12  16        0.51      -12.58     14.62 o 
   5  12  16       24.44       13.66     12.29 o 
   6  12  16       16.95       12.14     12.50 o 
   7  12  16       44.75       35.67     14.00 o 
   1  13  16        7.17      -11.58     14.91 o 
   2  13  16        4.90       17.99     13.38 o 
   3  13  16       64.40       95.58     16.12 o 
   4  13  16       43.48       43.62     13.83 o 
   5  13  16        0.38       -5.60     12.02 o 
   6  13  16        0.97        4.98     13.55 o 
   0  14  16       97.77      152.00     34.98 o 
   1  14  16       34.51       33.64     19.18 o 
   2  14  16       40.03       55.12     22.09 o 
   3  14  16        2.33        0.04     12.54 o 
   4  14  16        7.28       -7.10     11.52 o 
   5  14  16        2.06       23.46     14.49 o 
   1  15  16       17.28        4.33     17.47 o 
   2  15  16        7.20       -1.41     13.12 o 
   3  15  16        7.89       -5.87     12.95 o 
   1   1  17        0.07        2.64      3.97 o 
   2   1  17        1.40       -2.48      4.08 o 
   3   1  17      138.48      148.13     11.24 o 
   4   1  17        4.97        4.36      4.02 o 
   5   1  17      208.52      212.96      9.05 o 
   6   1  17      282.87      283.83     11.51 o 
   7   1  17       27.47       21.93      5.72 o 
   8   1  17       41.78       52.11      6.73 o 
   9   1  17       96.72       95.11      8.05 o 
  10   1  17        2.54        9.05      5.89 o 
  11   1  17       68.24       83.02      8.33 o 
   0   2  17     1151.47     1292.46     27.41 o 
   1   2  17       24.44        7.17      4.30 o 
   2   2  17       80.81       83.42      6.01 o 
   3   2  17       52.23       40.73      5.26 o 
   4   2  17       61.89       66.96      5.44 o 
   5   2  17       84.27       89.25      8.15 o 
   6   2  17      137.62      124.26      7.75 o 
   7   2  17       16.73       18.19      5.61 o 
   8   2  17      160.85      179.06     11.78 o 
   9   2  17        3.04       -1.63      5.04 o 
  10   2  17       54.60       60.88      7.82 o 
  11   2  17        0.74        5.57      6.16 o 
   1   3  17      226.92      181.77      7.93 o 
   2   3  17      466.89      479.48     11.89 o 
   3   3  17       44.61       48.82      5.29 o 
   4   3  17        9.91       10.29      4.13 o 
   5   3  17        1.97        1.61      4.07 o 
   6   3  17      132.00      141.25      7.42 o 
   7   3  17       25.07       20.87      5.00 o 
   8   3  17      170.56      202.70      9.81 o 
   9   3  17       42.44       52.66      6.92 o 
  10   3  17       42.80       39.99      7.58 o 
  11   3  17        6.57        1.38      5.87 o 
   0   4  17      175.52      167.44     11.72 o 
   1   4  17       29.34       15.90      4.74 o 
   2   4  17       96.54       78.84      6.25 o 
   3   4  17        4.54        8.54      4.17 o 
   4   4  17        6.47        6.09      4.05 o 
   5   4  17      229.14      229.18      7.95 o 
   6   4  17        3.90        0.30      4.00 o 
   7   4  17      198.07      204.34      8.21 o 
   8   4  17      126.85      142.78      7.97 o 
   9   4  17       52.63       35.48      6.30 o 
  10   4  17       71.38       83.95      7.97 o 
  11   4  17        2.23        1.82      5.97 o 
   1   5  17       52.24       61.15      5.78 o 
   2   5  17      222.32      210.89      8.28 o 
   3   5  17        4.57        1.10      3.85 o 
   4   5  17       83.78       63.70      8.56 o 
   5   5  17        2.52       -0.74      4.08 o 
   6   5  17        7.87        6.69      5.24 o 
   7   5  17        2.56        3.08      4.23 o 
   8   5  17       11.71        8.34      4.79 o 
   9   5  17        0.57        2.46      5.41 o 
  10   5  17        1.20        3.28      5.61 o 
  11   5  17        1.57       -6.84      6.84 o 
   0   6  17      480.69      549.57     15.45 o 
   1   6  17       85.89       79.69      5.02 o 
   2   6  17        0.02        2.60      3.61 o 
   3   6  17       31.47       22.27      4.26 o 
   4   6  17        4.57        2.42      4.23 o 
   5   6  17       49.26       57.15      5.73 o 
   6   6  17       30.33       17.76      4.84 o 
   7   6  17      202.99      226.22      9.14 o 
   8   6  17       33.49       14.81      6.79 o 
   9   6  17        0.45        4.35      5.97 o 
  10   6  17       35.01       48.75      8.33 o 
   1   7  17       36.95       30.16     13.65 o 
   2   7  17      277.31      272.29     17.81 o 
   3   7  17        4.04       -5.24      8.69 o 
   4   7  17      420.74      472.41     22.23 o 
   5   7  17        6.78        0.19      9.00 o 
   6   7  17        4.68        2.66      9.97 o 
   7   7  17       35.98       35.73     11.98 o 
   8   7  17        5.80       15.08     13.65 o 
   9   7  17       12.60       -4.61     13.90 o 
  10   7  17       57.98       74.81     17.91 o 
   0   8  17       23.44       30.16     19.30 o 
   1   8  17      189.50      206.78     31.97 o 
   2   8  17       55.21       19.73     10.30 o 
   3   8  17       21.97       21.28     11.10 o 
   4   8  17        5.74       -4.50      9.87 o 
   5   8  17       26.16       49.89     11.88 o 
   6   8  17       23.88       27.87     11.33 o 
   7   8  17      139.79      163.01     25.91 o 
   8   8  17        6.72       12.96     11.36 o 
   9   8  17        0.68       -6.64     13.65 o 
   1   9  17      159.23      194.05     22.13 o 
   2   9  17      320.39      324.26     20.65 o 
   3   9  17       14.31       20.17     11.32 o 
   4   9  17      249.16      222.13     19.94 o 
   5   9  17       11.65        5.72     10.90 o 
   6   9  17       30.27       40.35     12.95 o 
   7   9  17        2.88        5.31     11.32 o 
   8   9  17        1.03       22.35     12.43 o 
   9   9  17       16.67       13.34     19.91 o 
   0  10  17       58.43       39.81     22.92 o 
   1  10  17       98.97      115.96     20.03 o 
   2  10  17        3.20       -5.72     10.40 o 
   3  10  17       97.66       74.28     14.35 o 
   4  10  17        7.24       26.12     11.68 o 
   5  10  17        3.20        1.72     11.00 o 
   6  10  17       54.83       75.83     15.71 o 
   7  10  17       62.43       90.12     15.32 o 
   8  10  17        0.96       13.41     12.41 o 
   1  11  17       73.50      108.92     20.03 o 
   2  11  17      182.37      148.46     17.38 o 
   3  11  17        0.03        0.27     10.81 o 
   4  11  17       29.47       27.60     12.02 o 
   5  11  17       20.68       15.11     12.06 o 
   6  11  17        0.21        8.90     12.21 o 
   7  11  17        3.73       10.95     12.38 o 
   0  12  17      155.09      103.75     30.16 o 
   1  12  17        6.85       -2.41     18.10 o 
   2  12  17        1.22       -5.10     11.51 o 
   3  12  17       33.37       45.55     13.66 o 
   4  12  17        2.63      -11.59     16.89 o 
   5  12  17        7.83       -2.88     11.51 o 
   6  12  17        9.43        5.82     12.76 o 
   1  13  17        2.57        5.07     19.30 o 
   2  13  17       23.34       33.31     14.08 o 
   3  13  17        0.18        5.02     12.05 o 
   4  13  17       13.19       -4.16     11.80 o 
   5  13  17        9.61       16.93     16.77 o 
   0  14  17       64.40       56.70     27.75 o 
   1  14  17        0.39       -8.85     15.28 o 
   2  14  17       13.54        4.83     17.06 o 
   3  14  17       59.24       67.06     20.92 o 
   0   0  18      106.54      118.68     12.35 o 
   1   0  18       86.18       91.01      8.49 o 
   2   0  18     1005.75     1031.24     30.47 o 
   3   0  18       35.17       47.05      8.57 o 
   4   0  18       34.17       50.79      9.41 o 
   5   0  18      137.27      125.38     13.67 o 
   6   0  18       14.96       24.15      8.30 o 
   7   0  18        4.78        3.76      7.27 o 
   8   0  18      139.66      127.96     12.82 o 
   9   0  18        2.21       -4.95      7.61 o 
  10   0  18        7.01        1.30      8.61 o 
  11   0  18        6.95       17.01      9.55 o 
   1   1  18      438.53      454.17     11.11 o 
   2   1  18      162.35      158.44     10.06 o 
   3   1  18        6.33        4.54      4.56 o 
   4   1  18       17.00       14.08      6.47 o 
   5   1  18       59.05       58.75      8.09 o 
   6   1  18        7.49       -2.34      5.47 o 
   7   1  18      123.42      112.70      8.90 o 
   8   1  18        8.43        5.59      5.40 o 
   9   1  18       52.51       58.96      7.72 o 
  10   1  18       21.17       30.69      6.89 o 
  11   1  18        0.09       -1.64      6.07 o 
   0   2  18      205.79      246.41     15.57 o 
   1   2  18       33.42       21.18      5.31 o 
   2   2  18      120.32      141.22      8.44 o 
   3   2  18       33.06       31.58      5.23 o 
   4   2  18       67.92       63.42      6.29 o 
   5   2  18       92.87      105.28      7.57 o 
   6   2  18       60.36       76.17      6.92 o 
   7   2  18       17.24       14.11      6.35 o 
   8   2  18       11.43        9.75      5.57 o 
   9   2  18       10.30        6.64      8.18 o 
  10   2  18        0.34       -5.68      5.68 o 
  11   2  18        0.08        0.37      6.14 o 
   1   3  18      494.32      522.18     13.94 o 
   2   3  18      868.80      948.12     16.91 o 
   3   3  18       59.57       70.26      6.55 o 
   4   3  18      501.35      527.60     11.43 o 
   5   3  18       44.21       38.07      5.24 o 
   6   3  18        0.03       -1.25      4.87 o 
   7   3  18      188.72      176.03      9.02 o 
   8   3  18       15.80       20.40      5.90 o 
   9   3  18       55.60       67.92      7.70 o 
  10   3  18        0.29       -5.31      5.31 o 
   0   4  18     1692.86     1857.76     57.43 o 
   1   4  18      134.95      170.04      8.11 o 
   2   4  18       29.58       39.09      5.56 o 
   3   4  18       67.56       57.38      7.46 o 
   4   4  18      134.79      131.20      7.19 o 
   5   4  18        0.52       -4.14      4.14 o 
   6   4  18      122.59      114.47      6.97 o 
   7   4  18        0.08       -4.43      4.43 o 
   8   4  18       37.51        9.27     10.58 o 
   9   4  18       44.24       42.55      6.92 o 
  10   4  18        9.54        8.32      6.22 o 
   1   5  18        5.84        4.29      4.27 o 
   2   5  18       28.85       22.45      5.31 o 
   3   5  18        1.09       -1.92      5.22 o 
   4   5  18      177.77      180.90      7.88 o 
   5   5  18      118.31      134.79      8.85 o 
   6   5  18       31.37       31.61      5.36 o 
   7   5  18        9.22        9.02      4.86 o 
   8   5  18       13.07        7.68      5.02 o 
   9   5  18       11.55       15.18      6.19 o 
  10   5  18       22.86       19.07      6.17 o 
   0   6  18      171.99      136.30     12.52 o 
   1   6  18       69.92       72.12      5.09 o 
   2   6  18        6.03        2.53      6.02 o 
   3   6  18        0.74       -3.62      3.62 o 
   4   6  18       86.73      101.25      6.09 o 
   5   6  18       65.92       53.63      5.96 o 
   6   6  18      132.32      133.73     12.17 o 
   7   6  18        7.76        4.99      5.17 o 
   8   6  18       14.08       14.54      6.39 o 
   9   6  18        1.57        8.39      6.77 o 
  10   6  18       38.31       48.25     25.33 o 
   1   7  18       69.45       78.54     16.21 o 
   2   7  18       21.41       31.99     14.06 o 
   3   7  18       23.82       18.09     10.10 o 
   4   7  18        1.47        8.62     10.85 o 
   5   7  18       48.11       31.36     10.97 o 
   6   7  18       32.25       16.97     17.89 o 
   7   7  18       11.51       16.80     11.56 o 
   8   7  18       45.67       34.38     12.91 o 
   9   7  18       13.06       -1.54     10.62 o 
   0   8  18       16.90        7.24     16.89 o 
   1   8  18       31.44       74.35     16.14 o 
   2   8  18      108.67      125.65     19.62 o 
   3   8  18        0.08        2.65      9.70 o 
   4   8  18       84.50      109.07     14.85 o 
   5   8  18       12.95       -0.36      9.97 o 
   6   8  18       38.52       48.45     19.86 o 
   7   8  18      126.30      161.18     18.08 o 
   8   8  18      171.64      191.65     18.18 o 
   9   8  18       24.85       12.36     13.61 o 
   1   9  18      219.31      184.70     21.74 o 
   2   9  18       47.16       65.02     16.62 o 
   3   9  18        0.20       -9.50      9.50 o 
   4   9  18        2.00       -4.78     15.06 o 
   5   9  18       60.37       41.56     12.67 o 
   6   9  18        2.21       -4.36     18.59 o 
   7   9  18      146.66      155.59     18.34 o 
   8   9  18       15.15       26.98     13.30 o 
   0  10  18        0.29      -16.89     16.89 o 
   1  10  18      118.33      128.76     28.95 o 
   2  10  18       13.08       16.29     15.35 o 
   3  10  18        0.59       -9.97      9.97 o 
   4  10  18      140.05      129.59     17.14 o 
   5  10  18       17.59       42.74     13.65 o 
   6  10  18        9.80       26.11     12.59 o 
   7  10  18       66.37       66.35     16.02 o 
   1  11  18      220.00      238.52     26.44 o 
   2  11  18       12.92       11.41     15.76 o 
   3  11  18       21.84       20.69     12.76 o 
   4  11  18        3.42       15.54     12.29 o 
   5  11  18        1.23        1.83     12.05 o 
   6  11  18        4.28        1.73     18.64 o 
   0  12  18       11.99        6.03     24.13 o 
   1  12  18       20.41        8.62     17.49 o 
   2  12  18        0.96       -0.56     16.49 o 
   3  12  18       41.74       56.17     15.12 o 
   4  12  18        0.05        4.85     13.36 o 
   5  12  18        0.09       -7.02     15.41 o 
   1  13  18        0.06        0.60     17.06 o 
   2  13  18       31.32       14.89     35.59 o 
   3  13  18        0.54      -12.54     12.54 o 
   4  13  18        7.07      -11.84     11.84 o 
   1   1  19       20.60        5.25      4.83 o 
   2   1  19       44.26       56.55      6.15 o 
   3   1  19      189.52      204.12     12.14 o 
   4   1  19       34.54       25.17      5.61 o 
   5   1  19      111.89       89.70      7.91 o 
   6   1  19      239.96      288.07     11.07 o 
   7   1  19       15.73       14.33      6.63 o 
   8   1  19       49.42       57.48      7.36 o 
   9   1  19      196.54      205.88     10.83 o 
  10   1  19        0.00       -5.76      5.76 o 
   0   2  19      607.72      657.60     20.69 o 
   1   2  19       61.77       45.73      6.19 o 
   2   2  19       22.31       16.09      5.19 o 
   3   2  19       94.38       79.62      7.26 o 
   4   2  19       92.62       89.49      7.25 o 
   5   2  19       28.42       14.27      5.43 o 
   6   2  19       40.90       29.76      6.02 o 
   7   2  19        3.10        6.60      5.66 o 
   8   2  19       17.31       11.63      6.17 o 
   9   2  19       35.72       27.01      7.19 o 
  10   2  19        7.15       -0.05      6.20 o 
   1   3  19        5.12        3.83      4.68 o 
   2   3  19      212.81      216.20      9.17 o 
   3   3  19        0.19        0.94      4.63 o 
   4   3  19       21.88       21.60      5.39 o 
   5   3  19       35.64       23.50      5.92 o 
   6   3  19      120.77      116.05      8.05 o 
   7   3  19       10.32       14.28      5.79 o 
   8   3  19       23.53        8.54      5.67 o 
   9   3  19       18.28        5.84      5.93 o 
  10   3  19        2.50       -6.15      6.22 o 
   0   4  19      218.27      239.66     22.65 o 
   1   4  19       86.38       87.25      7.55 o 
   2   4  19       20.60       18.98      5.18 o 
   3   4  19      322.08      322.91     10.97 o 
   4   4  19       33.54       32.99      5.48 o 
   5   4  19      139.28      147.31      7.87 o 
   6   4  19        9.30        7.70      5.56 o 
   7   4  19        0.01       -5.32      5.32 o 
   8   4  19        0.09       -4.93      4.93 o 
   9   4  19       10.37        1.23      5.84 o 
   1   5  19        1.43        3.64      4.34 o 
   2   5  19       72.47       81.96      6.49 o 
   3   5  19        6.88        6.44      4.58 o 
   4   5  19       12.59       12.07      4.63 o 
   5   5  19        0.03       -4.27      4.42 o 
   6   5  19       25.09       31.97      5.53 o 
   7   5  19        2.55       -6.15      6.47 o 
   8   5  19        0.63       -2.34      5.42 o 
   9   5  19       37.01       34.93      7.05 o 
   0   6  19       88.22       84.99     10.11 o 
   1   6  19        6.04        5.37      4.16 o 
   2   6  19       85.61       89.01      6.28 o 
   3   6  19       52.94       44.07      5.49 o 
   4   6  19       67.11       76.47      6.01 o 
   5   6  19       11.79        9.24      4.85 o 
   6   6  19       94.83      106.71      7.06 o 
   7   6  19       46.47       42.37      9.42 o 
   8   6  19       38.67       44.38      6.62 o 
   9   6  19       12.56       15.68     22.92 o 
   1   7  19      211.93      166.43     27.75 o 
   2   7  19       82.12       95.55     17.47 o 
   3   7  19        3.57       -5.49     12.35 o 
   4   7  19        0.51       19.12     11.98 o 
   5   7  19       49.86       96.45     14.78 o 
   6   7  19       20.02       20.75     11.80 o 
   7   7  19       17.06       31.95     12.50 o 
   8   7  19       33.77       25.06     12.29 o 
   0   8  19      137.57      110.99     27.75 o 
   1   8  19        1.03       -1.81     11.94 o 
   2   8  19       40.24       24.89     19.30 o 
   3   8  19       17.50      -10.25     13.65 o 
   4   8  19       56.31       74.78     14.08 o 
   5   8  19       10.19       15.83     11.51 o 
   6   8  19        9.76       11.07     19.96 o 
   7   8  19        8.10       -4.77     10.62 o 
   8   8  19      112.61      132.84     18.18 o 
   1   9  19      178.97      235.44     24.30 o 
   2   9  19       24.90        7.24     14.50 o 
   3   9  19       20.70       32.24     12.39 o 
   4   9  19        0.05        1.06     11.10 o 
   5   9  19       61.78       52.27     15.16 o 
   6   9  19        0.43        4.33     12.15 o 
   7   9  19       36.03       44.70     21.06 o 
   0  10  19       51.77       45.84     22.92 o 
   1  10  19        1.71        5.65     14.91 o 
   2  10  19       37.53       51.55     17.47 o 
   3  10  19        7.26        0.55     12.95 o 
   4  10  19       16.54       21.41     12.85 o 
   5  10  19        0.73        5.65     11.80 o 
   6  10  19       55.10       52.28     15.41 o 
   1  11  19      185.60      257.33     27.71 o 
   2  11  19        2.30      -10.13     14.76 o 
   3  11  19        0.53      -10.97     10.97 o 
   4  11  19       75.49       85.60     15.89 o 
   5  11  19       43.55       24.05     14.08 o 
   0  12  19      165.60      240.07     39.81 o 
   1  12  19        3.94       13.36     17.47 o 
   2  12  19       84.65       69.58     20.78 o 
   3  12  19       37.11       37.09     20.03 o 
   4  12  19        3.94       -2.70     12.85 o 
   0   0  20       55.06       25.33     12.06 o 
   1   0  20       83.09       93.81     11.94 o 
   2   0  20      230.80      222.24     13.13 o 
   3   0  20      680.11      703.77     39.92 o 
   4   0  20       25.20       37.25      9.00 o 
   5   0  20        1.03       -5.79      6.90 o 
   6   0  20       40.37       14.44      9.94 o 
   7   0  20        0.56       -2.88      7.89 o 
   8   0  20      202.16      213.86     15.26 o 
   9   0  20        0.61       -8.33      8.33 o 
   1   1  20       68.06       61.55      6.89 o 
   2   1  20       64.34       62.67      7.19 o 
   3   1  20       35.09       50.35      7.01 o 
   4   1  20       16.56        9.80      5.47 o 
   5   1  20       62.75       53.63      6.58 o 
   6   1  20        0.31        3.33      5.39 o 
   7   1  20        1.11       -2.74      5.48 o 
   8   1  20        1.74        5.92      6.03 o 
   9   1  20        2.01       -1.02      5.91 o 
   0   2  20       38.21       28.17     13.18 o 
   1   2  20       40.44       26.90      5.64 o 
   2   2  20       28.53       20.70      5.95 o 
   3   2  20      265.33      281.24     11.32 o 
   4   2  20        7.59       12.31      6.06 o 
   5   2  20       62.71       71.98      8.12 o 
   6   2  20        3.50       -4.91      5.27 o 
   7   2  20        0.03       -4.08      5.44 o 
   8   2  20       43.14       38.09      7.17 o 
   9   2  20        1.20        0.59      5.94 o 
   1   3  20       22.91       18.37      5.62 o 
   2   3  20       18.26       15.91      7.01 o 
   3   3  20        8.06        6.21      5.24 o 
   4   3  20       34.90       22.19      6.06 o 
   5   3  20       22.90        9.21      5.76 o 
   6   3  20        7.41        4.69      5.89 o 
   7   3  20        3.90        7.73      6.00 o 
   8   3  20        4.09       -2.43      5.74 o 
   9   3  20       38.16       32.53      8.00 o 
   0   4  20        5.48        5.03      6.96 o 
   1   4  20      124.16      155.65      8.45 o 
   2   4  20       33.35       22.20      5.55 o 
   3   4  20        1.76        0.25      4.84 o 
   4   4  20       32.46       35.37      5.98 o 
   5   4  20        7.35        7.73      6.10 o 
   6   4  20        0.57       -1.72      5.80 o 
   7   4  20       31.25       24.09      6.56 o 
   8   4  20        4.54       -3.25      6.02 o 
   9   4  20        2.43        4.04      6.39 o 
   1   5  20      196.35      216.79      9.22 o 
   2   5  20       19.91       22.00      7.55 o 
   3   5  20       82.36       99.02      8.18 o 
   4   5  20       12.26        8.98      5.09 o 
   5   5  20        5.61        7.58      4.84 o 
   6   5  20      101.95      121.36      8.53 o 
   7   5  20        0.16       -2.09      5.47 o 
   8   5  20       80.19       88.71      8.30 o 
   0   6  20      126.23      180.29     30.76 o 
   1   6  20       66.01       51.86      6.23 o 
   2   6  20      118.46      133.77      7.37 o 
   3   6  20        0.41        2.96      6.94 o 
   4   6  20        0.64       -4.12      4.12 o 
   5   6  20       25.07       29.14      5.84 o 
   6   6  20       70.08       67.92      6.34 o 
   7   6  20       86.92      109.79     11.38 o 
   8   6  20       29.41       28.05     10.02 o 
   1   7  20       83.39       81.06     18.33 o 
   2   7  20      252.62      307.54     25.15 o 
   3   7  20        0.32       -6.71     13.57 o 
   4   7  20        0.25       -8.47     10.40 o 
   5   7  20       72.52       76.25     14.59 o 
   6   7  20       50.75       52.32     14.08 o 
   7   7  20       71.90      107.99     16.18 o 
   0   8  20      279.19      418.61     41.02 o 
   1   8  20        7.77       -1.81     14.50 o 
   2   8  20       16.32       19.04     15.76 o 
   3   8  20       70.61       32.47     15.28 o 
   4   8  20       27.27       24.64     12.54 o 
   5   8  20       28.74       36.48     13.12 o 
   6   8  20        4.01       10.28     12.38 o 
   7   8  20       59.90       68.85     15.40 o 
   1   9  20       20.87       43.22     17.47 o 
   2   9  20      146.21      153.47     22.13 o 
   3   9  20        5.61        4.03     16.29 o 
   4   9  20       83.10       84.81     15.71 o 
   5   9  20       12.10       -0.20     12.21 o 
   6   9  20       61.32       56.63     15.05 o 
   0  10  20        2.58       -9.65     21.71 o 
   1  10  20        1.69       11.94     25.33 o 
   2  10  20        0.19       24.57     17.47 o 
   3  10  20       52.31       50.06     18.77 o 
   4  10  20        0.06      -11.12     11.12 o 
   5  10  20        7.89      -12.29     12.29 o 
   1  11  20        6.82       31.70     18.33 o 
   2  11  20       98.96       71.77     20.78 o 
   3  11  20       14.02      -14.91     14.91 o 
   1   1  21       34.10       16.94      7.66 o 
   2   1  21      102.33      117.28      8.83 o 
   3   1  21        0.17        3.01      5.40 o 
   4   1  21       76.18       74.51      8.10 o 
   5   1  21        8.10       15.53      6.24 o 
   6   1  21       41.92       32.42      8.00 o 
   7   1  21        0.76        2.38      5.78 o 
   8   1  21       10.20        6.92      6.31 o 
   0   2  21      480.47      480.41     29.56 o 
   1   2  21       19.68       14.54      5.79 o 
   2   2  21       14.35       25.74      6.24 o 
   3   2  21        1.19        0.57      5.40 o 
   4   2  21       45.44       27.24      6.56 o 
   5   2  21        0.13       -5.37      5.37 o 
   6   2  21       72.91       72.26      8.28 o 
   7   2  21       55.02       33.23      7.50 o 
   8   2  21       12.68        6.82      6.46 o 
   1   3  21       80.70       59.16      7.00 o 
   2   3  21        4.69        0.56      5.73 o 
   3   3  21       25.51       28.76      6.20 o 
   4   3  21        2.19       -1.93      5.32 o 
   5   3  21      129.72      137.39      9.52 o 
   6   3  21       37.54       11.13      6.66 o 
   7   3  21       17.76        9.05      6.29 o 
   8   3  21        0.43        6.54      6.74 o 
   0   4  21      211.88      264.60     14.71 o 
   1   4  21       12.39       10.68      6.14 o 
   2   4  21        6.88       23.50      5.77 o 
   3   4  21        9.63        3.79      5.45 o 
   4   4  21        1.16        4.75      7.35 o 
   5   4  21       41.50       50.19      7.27 o 
   6   4  21       15.54       10.74      6.25 o 
   7   4  21        9.34       13.92      6.57 o 
   8   4  21        8.90       25.33     16.89 o 
   1   5  21       51.61       53.10      6.31 o 
   2   5  21       45.72       29.92      8.36 o 
   3   5  21      145.81      170.05      8.78 o 
   4   5  21       25.30       16.26      5.80 o 
   5   5  21       37.74       34.39      7.90 o 
   6   5  21       44.74       47.30      7.10 o 
   7   5  21       11.77       13.10      6.98 o 
   0   6  21       23.75       33.45      7.13 o 
   1   6  21       15.54       19.48      4.92 o 
   2   6  21       64.48       56.60      6.00 o 
   3   6  21       76.67       68.55      7.34 o 
   4   6  21       18.67       10.49      4.87 o 
   5   6  21        2.75        1.76      6.06 o 
   6   6  21        4.03       -6.77      7.07 o 
   7   6  21       58.12       82.89      9.91 o 
   1   7  21      269.09      282.10     26.01 o 
   2   7  21       66.75       68.45     17.91 o 
   3   7  21        0.25        1.83     14.06 o 
   4   7  21       27.70       16.37     15.76 o 
   5   7  21      115.81      105.55     18.63 o 
   6   7  21       34.01        7.78     13.09 o 
   0   8  21       22.91       32.57     24.13 o 
   1   8  21       14.12        9.65     15.35 o 
   2   8  21      137.34      122.49     21.27 o 
   3   8  21        0.32      -12.67     12.67 o 
   4   8  21        7.15        1.81     15.35 o 
   5   8  21        2.57       29.38     13.38 o 
   1   9  21       63.86       72.78     19.40 o 
   2   9  21       65.75       97.74     20.42 o 
   3   9  21        2.31        4.01     17.49 o 
   4   9  21       19.56       46.31     18.71 o 
   0  10  21        0.21       -7.24     21.71 o 
   1  10  21        0.11      -16.21     16.21 o 
   2  10  21       19.24       -8.07     25.33 o 
   3  10  21        6.23      -16.21     16.21 o 
   0   0  22       10.44       10.86     13.27 o 
   1   0  22       65.34       67.09     11.94 o 
   2   0  22        3.94        0.78     10.25 o 
   3   0  22       83.57       65.17     11.94 o 
   4   0  22        9.58        9.25      8.93 o 
   5   0  22       28.17       23.93     10.13 o 
   6   0  22        0.04       -7.72      7.72 o 
   7   0  22       20.92       18.26      9.62 o 
   1   1  22       12.88        2.23      5.94 o 
   2   1  22        9.67       15.36      9.48 o 
   3   1  22        9.11       13.54      6.88 o 
   4   1  22       17.80       22.75      7.49 o 
   5   1  22        8.97        1.21      6.09 o 
   6   1  22        2.22        5.26      6.59 o 
   7   1  22        8.96       16.30      7.16 o 
   0   2  22        2.18        2.11      9.05 o 
   1   2  22       15.21       12.81      6.31 o 
   2   2  22       15.14       13.78      6.82 o 
   3   2  22        0.78        3.60      6.27 o 
   4   2  22       10.83       10.60      6.24 o 
   5   2  22       13.76       11.02      6.49 o 
   6   2  22        0.17        4.20      6.28 o 
   7   2  22      101.63      120.40     15.06 o 
   1   3  22       54.68       72.00      7.74 o 
   2   3  22        6.83       16.75      6.25 o 
   3   3  22      121.98      138.02      9.40 o 
   4   3  22       43.43       47.14     10.26 o 
   5   3  22       10.09       17.03      6.65 o 
   6   3  22       28.33       36.10      9.50 o 
   7   3  22        6.43       -1.45      6.38 o 
   0   4  22      200.74      173.14     13.01 o 
   1   4  22       31.40       20.69      6.45 o 
   2   4  22       71.02       64.20      7.45 o 
   3   4  22      106.69       97.93      8.53 o 
   4   4  22       57.14       60.01      7.53 o 
   5   4  22       32.56       51.09      7.60 o 
   6   4  22       43.89       33.23      7.39 o 
   1   5  22       51.23       44.00      7.37 o 
   2   5  22        5.40        5.26      5.14 o 
   3   5  22        0.65       -4.19      5.47 o 
   4   5  22        4.64       12.16      6.06 o 
   5   5  22        9.54       11.88      6.06 o 
   6   5  22       71.57       91.99      8.49 o 
   0   6  22      132.14      154.06     10.16 o 
   1   6  22        0.60       -2.88      5.93 o 
   2   6  22        2.25        8.18     12.64 o 
   3   6  22      111.73      108.26     10.80 o 
   4   6  22        1.42       -6.29      6.29 o 
   5   6  22        2.72       12.27      7.29 o 
   1   7  22        8.26       16.89     15.35 o 
   2   7  22        1.30        9.82     14.91 o 
   3   7  22       26.47       27.16     16.62 o 
   4   7  22        3.53       10.73     15.76 o 
   0   8  22       11.03       -7.24     19.30 o 
   1   8  22       29.88        6.68     20.51 o 
   2   8  22        3.52        4.99     16.29 o 
   3   8  22       49.55       73.06     20.42 o 
   1   9  22      128.39      132.66     22.98 o 
   1   1  23       98.98       91.03      9.46 o 
   2   1  23       49.52       37.01      7.52 o 
   3   1  23        3.66        4.13      6.59 o 
   4   1  23        4.52        6.13      6.77 o 
   5   1  23        4.07       -3.03      6.43 o 
   0   2  23       14.26        1.21      9.38 o 
   1   2  23       19.95       21.66      7.16 o 
   2   2  23       12.75       10.46      6.93 o 
   3   2  23      152.03      146.85     14.28 o 
   4   2  23       15.77       -0.05      6.53 o 
   5   2  23       28.18       12.32      7.45 o 
   1   3  23       53.51       90.00      9.40 o 
   2   3  23       37.41       48.82      8.36 o 
   3   3  23        7.38       -2.09      6.00 o 
   4   3  23        0.96       -0.65      6.83 o 
   5   3  23       26.72       16.40      7.11 o 
   0   4  23       22.62       26.84      9.82 o 
   1   4  23       13.39       14.95      6.50 o 
   2   4  23       48.93       50.42      7.52 o 
   3   4  23       18.84       18.43      6.63 o 
   4   4  23        2.45       -6.06      6.06 o 
   5   4  23       45.82       47.35     10.51 o 
   1   5  23       41.40       10.79      6.06 o 
   2   5  23       46.37       44.35      6.82 o 
   3   5  23       18.24       25.47      6.42 o 
   4   5  23        0.58       -4.69      5.70 o 
   0   6  23       94.41      109.78     18.54 o 
   1   6  23       37.94       37.54     10.60 o 
   2   6  23       14.91        5.00     10.26 o 
   3   6  23       44.23       27.97     15.63 o 
   1   7  23       65.35       84.33     20.42 o 
   2   7  23        0.03       18.70     15.35 o 
   0   0  24       69.29       22.92     14.48 o 
   1   0  24       17.28        7.24     10.24 o 
   2   0  24        2.19        0.89      9.78 o 
   3   0  24        7.03       15.88     12.06 o 
   1   1  24       46.52       52.59      8.52 o 
   2   1  24       12.72       11.15      7.52 o 
   3   1  24        5.40        9.35      7.20 o 
   0   2  24       40.80       28.93     27.14 o 
   1   2  24        2.18       -1.59      6.49 o 
   2   2  24       15.10       14.79      7.14 o 
   3   2  24        5.58        6.33      7.24 o 
   1   3  24        5.85        4.01      6.47 o 
   2   3  24       34.48       27.89      8.18 o 
   3   3  24       13.82       12.06     13.27 o 
   0   4  24       35.02       66.66     12.46 o 
   1   4  24        9.83       15.24      7.20 o 
   2   4  24        0.72        3.01      6.85 o 
                                                 
